# Supplementary material for: Retinoic acid treatment recruits macrophages and increases axonal regeneration after optic nerve injury in the frog Rana pipiens
Source: PLoS One. 2021 Nov 5;16(11):e0255196. doi: 10.1371/journal.pone.0255196 (PMC8570512; doi:10.1371/journal.pone.0255196)
Supplement: S1 Table. Experimental data from light microscopy cell counts, including the results of ANOVA and Tukey tests — (XLSX) [file pone.0255196.s001.xlsx]

## Sheet: PBS1w
				Overall Means	Overall Means
		Nerve area	Nerve diam	Cells/mm2	Cell#	Av Area	Tot Cell Area	Area frac	Mean intens	Stdev	Circ.	Feret	%Periph	CentrSD	PeriphSD	C/P Ratio
		156177	483.613	653.951	95.5	172.867	16124.9	0.119703	120.859	37.8762	0.775419	17.7284	51.85	38.2288	38.2166	1.00816
		52625.4	92.9254	159.852	13.0805	53.3183	4021.02	0.0600628	12.833	6.87945	0.0461933	2.25113	15.5713	7.60598	7.0321	0.140112
		6	6	6	6	6	6	6	6	6	6	6	6	6	6	6
		21484.2	37.9366	65.2592	5.3401	21.7671	1641.58	0.0245205	5.23905	2.80852	0.0188584	0.919021	6.35695	3.10513	2.87084	0.0572003
	PBS 1w 1900 1110u 20x A-C	88599.9	388.506	790.069	70	245.489	17184.2	0.193953	142.916	25.7487	0.839043	21.1078	67.1429	27.2013	25.0379	1.0864
	PBS 1w 1958 1100u 20x A-B	124313	428.148	796.376	99	213.412	21127.8	0.169957	127.573	46.112	0.809293	19.2712	59.596	46.6534	45.7449	1.01986
	PBS 1w 1969 1000um 20X A-D	154865	462.503	613.436	95	162.973	15482.4	0.0999734	109.051	42.1348	0.778379	17.8484	55.7895	46.5862	38.6073	1.20667
	PBS 1w 2078 550u adj 20X A-D	224503	613.64	467.701	105	118.828	12476.9	0.0555759	115.183	38.7525	0.747686	15.3446	31.4286	38.7988	38.6515	1.00381
	PBS 1w 2088 850u adj to 20x A-D	133217	424.334	788.185	105	187.405	19677.5	0.14771	109.9	38.2678	0.771086	17.4733	63.8095	36.8697	39.0607	0.943908
	PBS 1w 2136 750u adj to 20x A-D	211566	584.545	467.939	99	109.095	10800.4	0.0510498	120.533	36.2413	0.70703	15.3252	33.3333	33.2634	42.1971	0.788286
		Bin	0	10	20	30	40	50	60	70
			0	1.95286	69.6061	25.4686	2.49627	0.31746	0	0.15873
			0	1.85143	13.969	13.5788	3.72528	0.777616	0	0.388808
			6	6	6	6	6	6	6	6
			0	0.755841	5.7028	5.54351	1.52084	0.31746	0	0.15873
		% frequency
			0	0	57.1429	32.8571	10	0	0	0
			0	1.0101	49.4949	48.4848	1.0101	0	0	0
			0	0	75.7895	23.1579	1.05263	0	0	0
			0	2.85714	83.8095	13.3333	0	0	0	0
			0	3.80952	68.5714	22.8571	1.90476	1.90476	0	0.952381
			0	4.0404	82.8283	12.1212	1.0101	0	0	0

## Sheet: ATRA1w
				hom t	hom t							hom t
				p=0.00161	p=1.287e-5							p=0.0272
	Increase vs 1w PBS	0.367554	0.168672	0.65322	1.38953	0.236311	2.03596	0.957395	0.0917385	0.113698	-0.0170168	0.207801	0.270352	0.037138	0.136996	-0.0992601
					Overall Means																					ATRA 1w 1977 650um 20x
		Nerve area	Nerve diam	Cells/mm2	Cell#	Av Area	Tot Cell Area	Area frac	Mean	Stdev	Circ.	Feret	%Periph	CentrSD	PeriphSD	C/P Ratio		Nerve area	Nerve Feret (diam)	Centroid X	Centroid Y	Cell#	Area	Tot Area	Area frac	Mean	Stdev	Mode	Min	Max	XM	XY	Circ.	Feret	FeretX	FeretY	FeretAngle	MinFeret	AR	Round	Solidity	Min Thr	Max Thr	Centr dist	%Center	%Periph	CentrSD	PeriphSD
		213581	565.185	1081.13	228.2	213.717	48954.5	0.234306	131.947	42.1826	0.762224	21.4124	65.8677	39.6485	43.4521	0.908087		186905	527.278	292.331	263.384	234	244.847	57294.3	0.306543	125.394	36.0395	104.462	5.6453	228.35			0.776641	22.6839										165.121	25.2137	74.7863	34.6879	36.4952
		37687.6	35.2275	125.243	26.4802	54.886	13402.2	0.0787971	5.54424	7.71243	0.0221863	2.34918	10.1323	9.36049	7.02662	0.107233							123.332			18.9959	6.28261	52.8483	16.6315	20.3985			0.100517	6.59812										56.2916			6.52961	6.14939
		5	5	5	5	5	5	5	5	5	5	5	5	5	5	5						SEM	8.06246			1.2418	0.410707	3.4548	1.08724	1.33349			0.006571	0.431333										3.6799			1.08767	0.601663
		16854.4	15.7542	56.0104	11.8423	24.5458	5993.63	0.0352392	2.47946	3.4491	0.00992202	1.05059	4.53132	4.18614	3.1424	0.0479562
																		1927452	1693.25	938.763	845.806	234	2524.98	590846		125.394	36.0395	104.462	5.6453	228.35			0.776641	72.8449										530.254	25.2137	74.7863	34.6879	36.4952
																							1271.86			18.9959	6.28261	52.8483	16.6315	20.3985			0.100517	21.1886										180.77			6.52961	6.14939
	ATRA 1w 1977 650um 20x	186905	527.278	1251.97	234	244.847	57294.3	0.306543	125.394	36.0395	0.776641	22.6839	74.7863	34.6879	36.4952	0.95048						SEM	83.1439			1.2418	0.410707	3.4548	1.08724	1.33349			0.006571	1.38514										11.8173			1.08767	0.601663
	ATRA 1w 1983 950um 20x	248251	589.433	962.736	239	237.528	56769.1	0.228676	134.372	47.1241	0.779724	22.2496	60.251	44.9141	48.5821	0.9245
	ATRA 1w 2051 550um 20x	182127	575.271	1175.01	214	272.591	58334.5	0.320296	140.074	32.9469	0.778848	24.0666	51.4019	30.2161	35.5287	0.85047						1	2666			110.907	31.59	103	0	208	876.303	160.279	0.824	67.119	846	142	146.547	51.705	1.27	0.788	0.955	0	255	688.367		1		31.59
	ATRA 1w 2057 900u 20x	189933	529.348	1010.88	192	139.915	26863.6	0.141437	130.149	51.6441	0.737481	18.2034	67.7083	53.3642	50.8237	1.04999						2	1296			106.17	27.507	108	0	180	979.611	161.223	0.792	51.662	974	184	75.426	37.934	1.392	0.718	0.918	0	255	685.801		1		27.507
	ATRA 1w 2062 950u 20x	260689	604.592	1005.03	262	173.706	45511	0.174579	129.745	43.1586	0.738427	19.8584	75.1908	35.0603	45.8306	0.764997						3	1218			124.387	36.931	125	0	217	697.493	218.454	0.858	46.69	690	240	80.134	36	1.238	0.808	0.944	0	255	672.147		1		36.931
																						4	1394			93.066	42.848	0	0	232	1254.16	219.593	0.837	49.82	1232	217	169.592	38	1.334	0.75	0.955	0	255	701.154		1		42.848
																						5	1341			112.603	43.022	0	0	215	1009.13	227.276	0.867	51.884	996	205	117.553	34.648	1.514	0.66	0.962	0	255	622.52		1		43.022
																						6	950			124.493	34.634	152	0	187	857.29	229.207	0.768	45.541	838	224	160.769	31	1.546	0.647	0.916	0	255	621.958		1		34.634
																						7	3206			115.163	41.119	97	0	238	920.622	246.773	0.767	80.808	897	212	130.986	59.08	1.412	0.708	0.936	0	255	599.308		1		41.119
																						8	1974			126.525	39.82	119	0	225	642.854	267.144	0.805	66.851	628	296	68.039	41.22	1.638	0.61	0.957	0	255	649.932		1		39.82
																						9	978			89.345	44.896	0	0	226	1412.71	254.988	0.807	46.84	1390	249	163.887	28.423	1.649	0.606	0.939	0	255	757.423		1		44.896
																						10	1545			89.366	36.988	88	0	200	1272.12	279.913	0.816	58.6	1246	294	25.253	38.184	1.48	0.676	0.947	0	255	656.782		1		36.988
																						11	1623			105.828	29.877	117	0	165	1337.97	290.181	0.761	58.241	1331	259	105.945	39.543	1.475	0.678	0.914	0	255	684.167		1		29.877
																						12	1567			131.283	27.334	149	31	201	971.089	286.003	0.763	54.12	962	263	106.091	42	1.234	0.81	0.92	0	255	560.736		1		27.334
																						13	4891			128.209	28.413	119	0	223	567.136	316.775	0.769	91.302	545	355	61.189	72.021	1.202	0.832	0.919	0	255	646.514		1		28.413
																						14	3221			131.959	43.08	126	0	233	909.132	321.757	0.766	85.147	885	286	130.236	49.822	1.789	0.559	0.942	0	255	524.886		1		43.08
																						15	2235			84.084	37.829	0	0	197	1465.14	316.196	0.761	74.404	1440	293	143.746	43.558	1.719	0.582	0.936	0	255	746.701		1		37.829
																						16	3705			91.918	45.281	0	0	237	1409.76	354.844	0.639	92.439	1386	312	121.283	68.085	1.477	0.677	0.855	0	255	680.354		1		45.281
																						17	1236			131.299	29.27	151	0	205	800.603	341.359	0.596	65	773	319	143.13	28.284	2.71	0.369	0.877	0	255	523.025		1		29.27
																						18	1416			122.559	46.075	0	0	229	1275.4	339.339	0.77	55.946	1257	316	118.856	38.739	1.373	0.728	0.932	0	255	608.139		1		46.075
																						19	1801			118.129	33.51	115	0	209	470.923	341.929	0.901	54.203	447	332	150.124	44.543	1.16	0.862	0.968	0	255	687.58		1		33.51
																						20	1512			105.14	42.923	0	0	230	1493.03	370.622	0.579	70.725	1471	397	56.535	32.908	2.406	0.416	0.87	0	255	730.08		1		42.923
																						21	3423			126.546	36.087	122	0	234	1127.13	371.075	0.901	72.277	1092	380	14.421	64.614	1.092	0.916	0.968	0	255	510.738		1		36.087
																						22	1588			126.921	23.547	128	53	206	723.51	363.79	0.877	49.031	700	355	168.232	44.873	1.063	0.941	0.955	0	255	527.895		1		23.547
																						23	2797			130.832	37.612	130	0	240	968.534	375.019	0.788	68.029	948	345	114.305	59.935	1.046	0.956	0.928	0	255	471.727		1		37.612
																						24	4323			126.678	38.646	135	0	235	1239	405.151	0.47	119.52	1211	463	80.853	64.605	2.019	0.495	0.779	0	255	533.215		1		38.646
																						25	2133			87.872	44.417	0	0	225	1627.39	406.258	0.508	92.574	1607	361	116.288	34.885	3.321	0.301	0.868	0	255	816.955		1		44.417
																						26	5647			121.556	32.502	126	0	230	836.031	418.082	0.673	115.117	836	477	82.011	63.685	1.9	0.526	0.916	0	255	439.888		1		32.502
																						27	1773			76.828	47.829	0	0	236	1556.51	408.34	0.71	69.231	1550	373	100.823	33.924	2.15	0.465	0.931	0	255	756.959		1		47.829
																						28	3395			126.754	32.387	144	0	220	624.569	425.318	0.759	84.291	614	382	94.764	56	1.503	0.666	0.942	0	255	524.908		1		32.387
																						29	2822			128.878	31.134	121	0	221	1044.68	414.488	0.591	86.377	1000	438	20.323	52.941	1.732	0.577	0.844	0	255	444.133		1		31.134
																						30	1558			109.864	53.559	0	0	253	1365.36	435.37	0.67	65.788	1353	403	109.537	35.641	1.882	0.531	0.902	0	255	591.978		1		53.559
																						31	2309			132.246	31.778	151	0	236	1178.39	430.382	0.906	61.351	1148	421	160.974	52	1.106	0.904	0.966	0	255	479.579		1		31.778
																						32	1328			107.279	60.029	0	0	240	1474.06	434.424	0.756	55.543	1465	410	113.334	31.103	1.905	0.525	0.925	0	255	675.109		1		60.029
																						33	3156			125.696	39.375	117	0	224	1290.67	461.713	0.628	89.32	1274	426	111.682	55.936	1.686	0.593	0.868	0	255	520.931		1		39.375
																						34	3733			128.705	33.73	122	0	221	452.158	456.303	0.834	85.615	411	469	14.199	58	1.482	0.675	0.971	0	255	623.295		1		33.73
																						35	1921			93.797	48.518	0	0	233	1598.53	454.287	0.87	57.801	1576	439	142.734	46.531	1.209	0.827	0.959	0	255	767.185		1		48.518
																						36	903			105.779	30.669	130	0	210	728.86	450.191	0.844	42.45	708	457	15.018	27	1.525	0.656	0.96	0	255	447.851		1		30.669
																						37	1167			121.859	23.164	128	34	194	579.355	460.142	0.892	46.487	573	437	108.825	33	1.379	0.725	0.958	0	255	527.172		1		23.164
																						38	1382			115.728	32.658	95	0	203	767.877	462.899	0.747	54.378	749	484	32.229	37.232	1.509	0.662	0.899	0	255	419.309	1		32.658
																						39	1250			131.741	24.866	124	0	190	372.633	466.056	0.855	49.041	349	454	159.717	36.724	1.328	0.753	0.958	0	255	681.699		1		24.866
																						40	1355			136.514	32.023	134	0	228	1029.86	491.284	0.845	49.82	1024	515	79.592	40.237	1.191	0.84	0.941	0	255	366.039	1		32.023
																						41	2085			89.237	38.715	0	0	194	1654.72	491.776	0.749	69.642	1622	478	164.168	46.239	1.523	0.657	0.917	0	255	798.704		1		38.715
					homo t	homo t	MW															42	2411			137.401	32.62	119	0	239	1214.43	501.627	0.789	74.404	1184	524	36.254	45.171	1.683	0.594	0.957	0	255	440.967		1		32.62
				ns	p=0.0139	p = 0.0233	p=0.0353	ns														43	2097			123.488	33.82	144	0	220	651.684	505.709	0.874	57.983	627	492	147.68	49.122	1.16	0.862	0.957	0	255	445.062		1		33.82
		% change vs PBS		-0.466595	-0.335866	0.750367	2.04674	0.71897														44	1439			71.058	29.885	0	0	211	1603.79	508.249	0.878	52.393	1591	485	113.629	37.471	1.418	0.705	0.968	0	255	745.792		1		29.885
																						45	1378			127.259	44.28	0	0	248	362.77	512.548	0.775	55.803	342	491	143.746	36.204	1.625	0.615	0.938	0	255	665.454		1		44.28
		Bin	0	-10	-20	-30	-40	-50	-60	-70												46	1288			89.93	35.492	0	0	240	1511.92	508.959	0.903	46.325	1501	530	57.339	38	1.207	0.828	0.963	0	255	664.813		1		35.492
			0	1.04167	46.2278	44.5794	7.60548	0.545705	0	0												47	1026			117.118	38.957	99	0	235	1435.53	515.735	0.88	45.618	1425	496	116.003	32.527	1.398	0.715	0.959	0	255	596.427		1		38.957
			0	2.32924	10.8654	8.41068	4.90128	0.374606	0	0												48	2586			131.205	27.38	125	0	233	594.185	533.717	0.799	68.884	586	499	99.189	50.999	1.351	0.74	0.924	0	255	464.902		1		27.38
			5	5	5	5	5	5	5	5												49	3197			144.825	35.651	121	0	241	986.821	536.423	0.745	89.202	954	572	52.745	53.273	1.707	0.586	0.934	0	255	313.093	1		35.651
			0	1.04167	4.85913	3.76137	2.19192	0.167529	0	0												50	3564			129.835	32.906	118	0	223	510.094	550.818	0.668	90.443	469	536	144.904	62.348	1.518	0.659	0.911	0	255	520.36		1		32.906
		% frequency																				51	1041			86.608	35.424	0	0	189	1554.58	528.145	0.784	47.927	1535	540	23.356	30.786	1.641	0.609	0.918	0	255	692.919		1		35.424
																						52	2423			141.076	32.134	149	0	250	1359.09	547.825	0.62	76.4	1334	575	37.02	55.676	1.354	0.739	0.858	0	255	515.236		1		32.134
			0	0	41.0256	47.0085	11.1111	0.854701	0	0												53	2902			137.22	34.958	131	0	227	904.148	552.281	0.822	69.527	884	578	49.667	54.441	1.224	0.817	0.949	0	255	295.559	1		34.958
			0	0	41.0042	50.6276	7.94979	0.41841	0	0												54	5153			105.541	41.642	0	0	243	1661.46	565.368	0.803	97.801	1613	559	163.974	73.138	1.303	0.767	0.951	0	255	775.2		1		41.642
			0	0	34.1121	51.4019	13.5514	0.934579	0	0												55	4737			131.393	31.844	146	0	229	292.795	560.742	0.874	85.866	250	552	165.155	71.567	1.188	0.842	0.969	0	255	706.071		1		31.844
			0	5.20833	60.4167	30.7292	3.125	0.520833	0	0												56	3918			130.779	34.989	132	0	234	1287.63	570.175	0.73	82.365	1256	545	150.945	69.508	1.189	0.841	0.913	0	255	444.611		1		34.989
			0	0	54.5802	43.1298	2.29008	0	0	0												57	2595			142.534	31.424	163	0	232	1061.19	582.618	0.649	74.525	1054	546	101.611	54.843	1.246	0.803	0.855	0	255	290.269	1		31.424
																						58	1551			106.605	39.615	0	0	227	1508.91	572.918	0.711	58.249	1491	600	55.491	38.393	1.51	0.662	0.887	0	255	632.093		1		39.615
																						59	2604			161.53	39.384	172	0	248	1176.76	594.528	0.772	75.644	1160	631	65.807	49.361	1.605	0.623	0.938	0	255	346.098	1		39.384
																						60	1725			134.411	40.325	114	0	241	725.769	594.257	0.84	56.648	720	623	69.326	42.441	1.385	0.722	0.949	0	255	329.611	1		40.325
																						61	1492			136.974	25.959	126	28	217	824.623	593.833	0.837	52.202	799	605	16.699	37.524	1.453	0.688	0.961	0	255	276.619	1		25.959
																						62	3419			137.938	38.572	121	0	255	1390.56	605.956	0.754	84.38	1373	644	58.57	60.441	1.291	0.775	0.919	0	255	511.514		1		38.572
																						63	2460			136.637	26.517	141	0	202	351.686	617.105	0.76	69.893	333	581	123.917	53.905	1.329	0.752	0.905	0	255	630.05		1		26.517
																						64	1517			88.663	29.519	109	0	165	1591.93	604.584	0.886	48.754	1586	581	115.514	43.594	1.053	0.949	0.958	0	255	696.287		1		29.519
																						65	4136			133.44	35.504	135	0	235	639.593	618.505	0.684	95.635	590	629	6.605	66.227	1.572	0.636	0.892	0	255	375.724	1		35.504
																						66	4464			140.399	38.372	179	0	249	526.976	632.836	0.674	104.89	491	665	41.135	66.342	1.784	0.56	0.911	0	255	463.6		1		38.372
																						67	3355			133.506	35.474	142	0	236	230.986	627.723	0.79	78.006	210	657	53.865	63.244	1.123	0.891	0.932	0	255	740.614		1		35.474
																						68	2266			136.482	40.946	141	0	253	1204.47	656.285	0.675	81.884	1200	700	81.573	40	2.146	0.466	0.914	0	255	326.374	1		40.946
																						69	4025			127.832	36.995	129	0	237	837.247	649.59	0.75	100.96	786	660	16.101	51.894	2.028	0.493	0.967	0	255	220.921	1		36.995
																						70	1451			145.357	32.296	151	0	238	579.469	654.697	0.726	53.16	571	683	73.61	40.068	1.331	0.751	0.874	0	255	406.958	1		32.296
																						71	2516			141.712	33.835	129	0	232	977.84	667.513	0.744	74.061	952	693	34.548	43.622	1.68	0.595	0.938	0	255	182.525	1		33.835
																						72	1118			123.996	39.327	106	0	242	1163.86	661.864	0.902	45.607	1151	681	52.125	33.941	1.339	0.747	0.97	0	255	290.695	1		39.327
																						73	3441			136.165	40.108	149	0	250	1046.84	686.843	0.834	81.744	1040	728	82.266	58.807	1.35	0.741	0.957	0	255	192.223	1		40.108
																						74	1105			105.543	37.019	0	0	197	1639.44	673.962	0.803	52.697	1624	695	56.611	29.33	1.808	0.553	0.951	0	255	721.438		1		37.019
																						75	2411			140.942	37.309	129	0	249	1287.73	689.388	0.873	62.266	1272	716	60.141	50.668	1.179	0.848	0.967	0	255	382.423	1		37.309
																						76	2868			143.682	39.615	118	0	252	441.143	692.188	0.662	84.929	393	701	12.236	53	1.645	0.608	0.882	0	255	520.792		1		39.615
																						77	3208			143.527	48.414	128	0	250	1394.58	704.067	0.633	98.473	1363	752	55.342	48.628	2.306	0.434	0.879	0	255	477.348		1		48.414
																						78	4101			134.448	30.748	129	0	215	634.078	706.284	0.642	103.586	589	725	30.774	61.918	1.854	0.539	0.888	0	255	335.111	1		30.748
																						79	2262			131.068	32.27	122	5	233	173.909	695.804	0.824	63.063	142	692	165.303	48.585	1.299	0.77	0.935	0	255	779.424		1		32.27
																						80	3647			142.499	37.195	151	0	238	840.66	703.76	0.757	92.309	802	726	22.954	48.737	1.916	0.522	0.968	0	255	172.63	1		37.195
																						81	1396			78.547	42.222	0	0	216	1721.41	701.87	0.844	52.887	1717	725	74.65	37.812	1.299	0.77	0.948	0	255	795.776		1		42.222
																						82	1414			131.535	30.219	128	0	208	524.021	696.345	0.832	55.362	498	704	16.798	35	1.615	0.619	0.954	0	255	440.851		1		30.219
																						83	1878			129.281	33.845	142	0	226	270.796	708.192	0.741	69.376	240	718	15.038	37.215	1.839	0.544	0.936	0	255	681.995		1		33.845
																						84	3547			146.762	41.593	133	0	251	1110.24	730.453	0.72	88.057	1108	777	74.859	59.053	1.455	0.687	0.917	0	255	206.666	1		41.593
																						85	2305			128.481	38.332	125	0	245	1496.38	737.62	0.661	75.286	1497	698	106.991	47.784	1.53	0.654	0.916	0	255	568.013		1		38.332
																						86	3332			113.834	43.48	0	0	237	1578.94	737.078	0.733	81.154	1555	702	112.457	55	1.534	0.652	0.929	0	255	649.342		1		43.48
																						87	1564			147.446	40.649	124	0	243	1434.97	728.359	0.675	67.424	1406	750	35.34	37.965	1.908	0.524	0.876	0	255	509.915		1		40.649
																						88	1930			117.546	38.497	117	0	218	142.79	746.111	0.845	57.009	125	771	52.125	47.161	1.218	0.821	0.955	0	255	802.192		1		38.497
																						89	2594			140.335	34.358	160	0	241	522.723	750.47	0.741	75.213	489	730	144.197	50.743	1.664	0.601	0.919	0	255	426.823		1		34.358
																						90	4016			144.237	29.867	132	0	237	385.787	751.282	0.777	90.609	344	739	169.186	61	1.563	0.64	0.948	0	255	560.997		1		29.867
																						91	2231			124.472	32.943	118	0	241	211.659	762.599	0.887	61.27	184	776	26.147	49.261	1.228	0.814	0.96	0	255	731.849		1		32.943
																						92	2511			137.736	30.474	129	0	211	1242.65	773.469	0.749	74.673	1226	806	69.624	47.646	1.632	0.613	0.915	0	255	312.38	1		30.474
																						93	2574			123.933	39.604	111	0	233	282.137	761.623	0.822	71.84	248	750	163.836	44	1.571	0.637	0.965	0	255	662		1		39.604
																						94	4237			141.527	40.68	141	0	247	619.276	782.964	0.703	106.231	571	805	33.092	53.332	2.059	0.486	0.933	0	255	325.609	1		40.68
																						95	3456			144.213	32.196	170	0	238	974.425	777.893	0.745	85.376	934	794	13.548	54.193	1.559	0.641	0.942	0	255	76.7069	1		32.196
																						96	2023			147.79	29.898	159	0	244	775.19	781.263	0.836	63.6	763	812	73.56	42	1.491	0.671	0.957	0	255	175.846	1		29.898
																						97	4894			129.345	33.119	125	0	254	824.557	804.466	0.625	123.693	789	850	50.906	52.77	2.447	0.409	0.923	0	255	121.458	1		33.119
																						98	5830			140.45	31.977	136	0	243	434.949	796.854	0.76	123.762	376	814	12.127	68.636	1.794	0.557	0.967	0	255	506.187		1		31.977
																						99	4087			148.238	33.713	137	0	255	1165.44	801.119	0.708	94.414	1152	848	61.535	58.102	1.605	0.623	0.916	0	255	231.037	1		33.713
																						100	921			113.653	38.475	107	0	238	1560.66	787.014	0.85	45.188	1551	768	114.864	28.836	1.564	0.639	0.95	0	255	624.675		1		38.475
																						101	2207			85.479	45.446	0	0	234	1603.33	800.687	0.829	67.268	1599	769	101.143	41	1.557	0.642	0.965	0	255	666.1		1		45.446
																						102	4086			134.967	43.906	0	0	248	151.922	804.221	0.824	87.281	110	820	18.02	59	1.431	0.699	0.96	0	255	787.939		1		43.906
																						103	3066			146.264	26.999	158	6	220	1335.31	816.277	0.613	91.181	1317	865	68.782	57.578	1.669	0.599	0.844	0	255	397.646	1		26.999
																						104	1251			130.942	29.345	113	0	209	220.684	811.946	0.781	56.08	196	825	21.991	31.951	1.808	0.553	0.954	0	255	718.877		1		29.345
																						105	1731			117.764	32.612	116	13	224	277.74	829.347	0.885	56.436	253	817	150.255	39.598	1.399	0.715	0.968	0	255	661.228		1		32.612
																						106	1936			118.804	28.957	122	7	201	1491.89	838.069	0.858	56.648	1488	865	69.326	47	1.086	0.921	0.965	0	255	553.186		1		28.957
																						107	2527			137.34	43.622	111	0	251	523.946	842.478	0.865	61.131	496	829	164.827	55	1.026	0.974	0.961	0	255	414.83	1		43.622
																						108	3394			143.92	29.566	129	60	221	644.851	859.849	0.861	75.166	627	894	56.944	58.593	1.263	0.792	0.966	0	255	294.247	1		29.566
																						109	2681			132.828	39.762	126	0	249	943.302	859.689	0.905	62.008	925	834	127.794	57	1.053	0.95	0.972	0	255	14.6062	1		39.762
																						110	3978			146.271	36.069	142	0	246	361.282	869.774	0.756	92.962	321	899	31.809	61.934	1.627	0.615	0.927	0	255	577.978		1		36.069
																						111	527			133.233	40.155	115	59	238	1562.2	852.583	0.894	33.106	1554	837	115.017	22.962	1.461	0.684	0.956	0	255	623.478		1		40.155
																						112	1455			114.515	35.71	100	0	204	1597.46	863.098	0.761	60.44	1582	842	128.956	31.82	2.049	0.488	0.937	0	255	658.926		1		35.71
																						113	1002			103.081	40.149	0	0	203	1706.17	861.968	0.83	45.88	1698	842	110.41	28.833	1.651	0.606	0.941	0	255	767.573		1		40.149
																						114	2199			127.569	19.721	126	73	190	695.61	882.047	0.783	70.214	686	915	72.597	42.189	1.714	0.583	0.931	0	255	245.839	1		19.721
																						115	2768			133.136	39.906	160	0	232	1528.62	881.235	0.813	70.093	1495	893	14.036	54.746	1.299	0.77	0.95	0	255	590.924		1		39.906
																						116	1474			131.459	42.171	149	0	211	1668.99	878.57	0.857	56.859	1659	851	113.86	35	1.597	0.626	0.971	0	255	730.96		1		42.171
																						117	2392			143.023	36.465	156	0	247	1383.99	878.339	0.813	67.624	1355	896	23.532	46.752	1.479	0.676	0.944	0	255	446.419		1		36.465
																						118	1292			123.899	29.787	106	0	219	211.262	880.671	0.769	53	193	899	58.109	35.994	1.471	0.68	0.917	0	255	728.336		1		29.787
																						119	1281			136.728	34.06	114	0	230	840.714	872.913	0.848	50.961	815	880	15.945	34.298	1.493	0.67	0.956	0	255	101.727	1		34.06
																						120	2656			124.088	31.606	119	0	233	151.707	882.842	0.899	63.151	121	885	10.954	55	1.133	0.882	0.971	0	255	787.927		1		31.606
																						121	1288			138.062	22.017	139	66	195	1201.37	881.14	0.867	50.695	1194	905	67.989	34.648	1.469	0.681	0.968	0	255	264.973	1		22.017
																						122	2653			151.028	25.084	161	62	215	1246.54	888.814	0.767	77.026	1211	908	29.56	51.449	1.53	0.654	0.939	0	255	310.767	1		25.084
																						123	2522			127.28	30.574	125	0	215	1433.81	899.854	0.616	90.956	1425	948	75.353	40.74	2.393	0.418	0.884	0	255	497.987		1		30.574
																						124	1672			121.908	28.692	115	1	222	259.281	884.524	0.891	56.303	232	875	160.278	39	1.414	0.707	0.969	0	255	680.584		1		28.692
																						125	3717			137.069	35.146	128	0	234	725.857	912.052	0.593	113.701	677	943	39.289	50.521	2.289	0.437	0.902	0	255	222.974	1		35.146
																						126	2724			158.407	24.844	160	77	228	1079.8	914.753	0.847	68.352	1068	948	69.444	55.716	1.206	0.829	0.945	0	255	156.99	1		24.844
																						127	2436			134.898	36.531	108	35	224	1475.47	917.486	0.85	69.123	1469	953	75.763	44	1.554	0.644	0.966	0	255	541.469		1		36.531
																						128	4967			137.906	33.707	135	0	255	473.308	927.028	0.736	104.957	429	956	30.964	59.77	1.77	0.565	0.941	0	255	472.488		1		33.707
																						129	1598			146.201	37.042	133	66	226	629.349	919.937	0.83	59.481	614	892	116.996	38.913	1.521	0.658	0.957	0	255	318.17	1		37.042
																						130	4333			144.568	35.545	139	0	246	913.278	933.053	0.807	93.236	875	961	38.468	60.811	1.595	0.627	0.957	0	255	90.8929	1		35.545
																						131	3578			141.268	36.366	131	0	244	376.242	927.443	0.821	85.381	332	939	18.435	54.334	1.554	0.643	0.969	0	255	568.414		1		36.366
																						132	1271			111.065	31.601	116	0	192	1572.99	918.37	0.77	52.355	1552	933	28.523	32.86	1.602	0.624	0.922	0	255	638.362		1		31.601
																						133	1215			144.943	22.199	159	84	199	801.947	925.415	0.855	46.065	793	947	62.879	37	1.149	0.87	0.952	0	255	158.292	1		22.199
																						134	2809			134.341	37.072	109	0	230	246.429	936.029	0.844	70.036	214	937	9.866	57.093	1.213	0.824	0.956	0	255	698.188		1		37.072
																						135	2065			148.567	38.89	184	0	237	1015.35	949.423	0.551	76.837	985	974	51.34	45.105	2.035	0.491	0.832	0	255	128.85	1		38.89
																						136	1981			145.524	23.027	147	72	211	1169.44	950.38	0.766	69.642	1162	983	74.168	39	1.833	0.546	0.95	0	255	253.27	1		23.027
																						137	996			120.118	39.466	0	0	210	307.69	934.547	0.893	41.11	288	943	18.435	32.192	1.245	0.803	0.953	0	255	637.282		1		39.466
																						138	985			109.947	34.718	122	0	204	1609.32	945.388	0.856	41.049	1591	956	34.077	35	1.198	0.835	0.947	0	255	677.907		1		34.718
																						139	6356			133.786	59.546	0	0	255	1308.12	977.32	0.75	111.665	1293	1041	70.105	80.038	1.435	0.697	0.936	0	255	392.075	1		59.546
																						140	2587			134.229	38.635	121	0	243	523.692	978.424	0.715	75	487	999	16.26	52.244	1.481	0.675	0.938	0	255	435.742		1		38.635
																						141	4055			140.857	41.003	122	0	251	732.457	985.921	0.831	86.452	713	1024	60.173	67	1.292	0.774	0.958	0	255	249.388	1		41.003
																						142	1624			87.399	35.866	67	0	207	1545.32	968.109	0.85	50.695	1539	992	67.989	45	1.055	0.948	0.942	0	255	618.765		1		35.866
																						143	1608			143.471	30.924	150	52	232	1388.52	968.098	0.638	62.434	1363	946	121.908	42.511	1.462	0.684	0.845	0	255	466.085		1		30.924
																						144	2182			140.043	29.307	167	33	205	1220.2	978.778	0.822	67.268	1213	949	101.143	47	1.426	0.701	0.938	0	255	311.271	1		29.307
																						145	4601			153.178	33.649	151	0	250	643.884	1000.1	0.765	102.825	608	1035	49.338	61.756	1.624	0.616	0.951	0	255	332.805	1		33.649
																						146	1925			134.824	34.791	147	0	236	1438.14	985.231	0.858	59.481	1428	1015	73.393	46	1.277	0.783	0.961	0	255	518.472		1		34.791
																						147	4544			135.81	33.846	117	0	237	371.826	1007.7	0.709	96.84	320	1002	163.811	75	1.39	0.719	0.902	0	255	589.598		1		33.846
																						148	4430			143.698	39.916	132	0	253	812.311	1009.33	0.79	101.237	793	1055	66.727	62.608	1.654	0.605	0.965	0	255	206.711	1		39.916
																						149	1902			130.594	41.755	153	0	231	1493.97	995.557	0.609	73.878	1468	972	129.508	43.749	1.735	0.576	0.859	0	255	575.048		1		41.755
																						150	1522			92.538	35.255	0	0	210	1652.43	991.941	0.792	56.613	1644	1020	72.525	37	1.489	0.672	0.936	0	255	728.477		1		35.255
																						151	2509			125.107	43.297	0	0	232	139.566	1010.43	0.603	78.772	115	984	123.085	55	1.447	0.691	0.842	0	255	815.977		1		43.297
																						152	2369			129.738	39.734	125	0	255	935.542	1010.8	0.882	60.745	927	1039	69.775	50.855	1.149	0.87	0.967	0	255	165.029	1		39.734
																						153	2205			134.902	31.207	119	27	253	235.837	1008.59	0.886	61.847	205	1017	14.036	45	1.315	0.76	0.974	0	255	721.529		1		31.207
																						154	4340			152.247	29.71	165	42	229	1102.61	1030.06	0.741	97.309	1076	1071	50.421	57.893	1.77	0.565	0.93	0	255	246.564	1		29.71
																						155	1855			80.902	36.835	0	0	182	1577.08	1019.82	0.9	54.781	1567	992	111.413	43.9	1.228	0.814	0.972	0	255	661.61		1		36.835
																						156	1287			136.094	40.019	130	0	255	517.952	1032.29	0.91	47.802	498	1017	142.651	35.603	1.336	0.749	0.969	0	255	460.28		1		40.019
																						157	3187			134.98	43.726	132	0	255	456.558	1049.41	0.884	73.389	448	1016	109.916	59	1.24	0.806	0.973	0	255	523.429		1		43.726
																						158	3877			137.229	38.324	114	0	241	746.926	1075.59	0.829	86.452	712	1103	41.248	61.518	1.423	0.703	0.968	0	255	299.335	1		38.324
																						159	4991			146.851	39.507	138	0	255	1217.74	1086.95	0.661	116.181	1169	1120	41.511	63.64	1.863	0.537	0.911	0	255	368.753	1		39.507
																						160	6790			141.161	36.2	138	0	255	655.825	1090.02	0.801	110.603	619	1046	142.716	87.135	1.202	0.832	0.953	0	255	373.758	1		36.2
																						161	6942			146.805	33.431	130	0	255	534.251	1097.74	0.338	133.124	490	1144	48.045	83.413	1.632	0.613	0.837	0	255	476.55		1		33.431
																						162	3823			142.692	40.142	119	0	241	1426.48	1089.67	0.726	99.126	1402	1047	120.964	48.755	2.116	0.473	0.952	0	255	545.288		1		40.142
																						163	6868			128.986	33.719	115	0	246	299.527	1094.03	0.717	122.025	262	1142	49.653	69.746	1.896	0.527	0.935	0	255	685.737		1		33.719
																						164	4822			127.685	37.371	119	0	255	1002.58	1093.75	0.858	95.525	984	1137	59.139	69.189	1.347	0.743	0.974	0	255	256.023	1		37.371
																						165	1673			129.212	36.186	114	0	232	206.831	1083.07	0.877	51.624	184	1093	21.595	43.383	1.145	0.874	0.958	0	255	769.427		1		36.186
																						166	4972			141.708	40.158	147	0	246	899.967	1116	0.698	97.617	863	1093	150.546	77.366	1.131	0.884	0.907	0	255	272.968	1		40.158
																						167	4111			139.918	33.291	138	0	246	1120.96	1121.05	0.6	106.888	1079	1154	42.346	62.55	1.71	0.585	0.847	0	255	330.081	1		33.291
																						168	1157			123.729	33.889	133	0	220	400.046	1095.83	0.906	42.202	380	1101	13.707	37	1.137	0.879	0.961	0	255	593.909		1		33.889
																						169	5130			138.913	32.828	126	0	255	793.502	1131.63	0.764	110.635	752	1166	40.601	65.578	1.766	0.566	0.95	0	255	320.623	1		32.828
																						170	1388			150.703	44.386	180	0	241	1255.23	1122.94	0.608	63.82	1236	1154	54.567	35.952	1.974	0.507	0.848	0	255	420.659	1		44.386
																						171	1044			115.614	29.512	114	22	188	1480.57	1125.19	0.784	46.84	1477	1100	106.113	32	1.476	0.678	0.933	0	255	609.596		1		29.512
																						172	1333			159.185	35	155	62	225	590.742	1132.93	0.687	60.008	580	1104	113.575	31.45	2.209	0.453	0.885	0	255	451.178		1		35
																						173	2364			132.337	44.351	110	0	255	1337.03	1145.29	0.803	70	1308	1123	143.13	47.178	1.534	0.652	0.955	0	255	498.301		1		44.351
																						174	2122			142.793	41.141	156	0	253	392.519	1144.13	0.829	64.514	360	1151	18.997	44.404	1.414	0.707	0.957	0	255	622.397		1		41.141
																						175	1812			108.652	36.782	114	0	232	199.766	1157.92	0.54	76.538	189	1197	72.512	38.018	2.545	0.393	0.816	0	255	802.206		1		36.782
																						176	2622			132.643	32.611	121	0	237	1293.77	1188.13	0.591	95.901	1290	1140	101.427	34.82	2.956	0.338	0.905	0	255	493.168		1		32.611
																						177	2258			137.92	29.091	132	0	236	552.915	1169.27	0.67	74.953	516	1178	13.109	41.612	2.029	0.493	0.888	0	255	503.498		1		29.091
																						178	5967			151.637	41.291	126	0	255	714.961	1209.76	0.599	136.125	688	1145	105.772	63.547	2.145	0.466	0.915	0	255	427.259		1		41.291
																						179	1252			123.971	31.477	110	0	220	469.44	1167.04	0.885	43.012	464	1147	107.592	38	1.068	0.937	0.965	0	255	568.731		1		31.477
																						180	2213			135.465	34.396	117	0	226	897.219	1174.17	0.828	61.847	877	1195	39.094	50.233	1.132	0.883	0.97	0	255	330.982	1		34.396
																						181	2064			164.887	26.607	166	73	228	633.8	1173.75	0.755	67.119	604	1162	155.344	41	1.607	0.622	0.935	0	255	447.827		1		26.607
																						182	5130			138.967	36.806	131	0	255	1053.42	1205.55	0.832	100.663	1038	1158	103.208	71.112	1.355	0.738	0.97	0	255	377.572	1		36.806
																						183	2049			128.321	51.8	0	0	246	409.047	1186.31	0.764	67.742	374	1189	8.489	42.827	1.702	0.587	0.935	0	255	629.715		1		51.8
																						184	4777			138.184	35.236	132	0	247	802.734	1205.51	0.425	114.481	748	1181	162.198	63.475	1.884	0.531	0.866	0	255	384.565	1		35.236
																						185	2847			136.357	34.106	121	0	243	569.782	1227.13	0.724	82.873	569	1273	81.674	51.446	1.729	0.578	0.918	0	255	530.615		1		34.106
																						186	2710			134.273	41.207	119	0	255	516.71	1227.9	0.859	70.406	512	1263	78.53	52.39	1.283	0.78	0.964	0	255	569.319		1		41.207
																						187	1021			126.137	36.148	112	0	229	368.804	1216.76	0.893	42.379	364	1197	109.29	34	1.224	0.817	0.948	0	255	680.044		1		36.148
																						188	2090			150.449	34.2	160	0	255	624.037	1233.83	0.576	85.381	614	1278	71.565	38.767	2.42	0.413	0.835	0	255	499.618		1		34.2
																						189	2372			118.288	35.401	119	0	247	427.291	1231.75	0.874	61.098	397	1221	158.895	51.886	1.119	0.894	0.964	0	255	640.744		1		35.401
																						190	1561			135.013	29.379	140	0	210	959.372	1234.18	0.888	52.924	951	1260	67.797	39.825	1.345	0.743	0.964	0	255	388.916	1		29.379
																						191	1931			133.347	31.758	157	40	228	1152.1	1245.08	0.781	67.742	1146	1212	98.489	37.154	1.865	0.536	0.956	0	255	452.69		1		31.758
																						192	2626			118.99	35.466	118	0	215	1254.98	1264.62	0.673	87.316	1239	1223	110.095	47.706	1.816	0.551	0.909	0	255	524.785		1		35.466
																						193	1886			129.323	32.752	132	0	236	344.913	1254.79	0.787	59.908	338	1285	75.5	39.475	1.573	0.636	0.929	0	255	721.058		1		32.752
																						194	1434			118.729	24.968	133	24	202	1338.43	1255.04	0.812	53.935	1339	1228	100.685	37	1.409	0.71	0.956	0	255	572.024		1		24.968
																						195	2301			86.857	35.326	75	0	215	1399.88	1260.44	0.86	65.521	1393	1293	74.055	47.145	1.325	0.754	0.964	0	255	620.12		1		35.326
																						196	2752			122.001	45.173	0	0	209	1532.91	1265.31	0.858	67.231	1517	1297	59.621	57.169	1.205	0.83	0.951	0	255	727.325		1		45.173
																						197	2197			128.884	38.866	118	0	247	856.438	1266.76	0.688	67.476	822	1248	140.412	49.53	1.309	0.764	0.897	0	255	428.931		1		38.866
																						198	1908			144.24	37.032	147	0	255	1089.09	1272.87	0.668	69.893	1084	1241	109.213	40.698	1.974	0.507	0.907	0	255	452.747		1		37.032
																						199	936			133.042	36.479	134	0	233	1018.99	1266.32	0.801	47.854	1016	1243	100.84	25	1.894	0.528	0.964	0	255	428.101		1		36.479
																						200	2338			162.984	38.225	143	0	255	908.503	1277.07	0.654	80.753	907	1324	82.171	44	2.164	0.462	0.899	0	255	432.324		1		38.225
																						201	1097			108.632	41.469	0	0	208	394.687	1282.38	0.912	42.059	387	1304	71.996	34.342	1.2	0.833	0.962	0	255	697.576		1		41.469
																						202	2008			114.114	35.344	101	0	241	528.775	1312.61	0.805	65.253	520	1280	105.101	42.133	1.616	0.619	0.953	0	255	621.284		1		35.344
																						203	2179			127.739	37.604	127	0	249	729.038	1319.55	0.738	66.91	724	1283	99.462	46.823	1.408	0.71	0.939	0	255	518.086		1		37.604
																						204	1511			78.948	36.913	0	0	177	352.654	1317.16	0.899	49.244	341	1298	113.962	38.891	1.239	0.807	0.959	0	255	752.13		1		36.913
																						205	3260			139.981	37.784	130	0	254	655.9	1330.3	0.785	80.43	621	1308	141.563	58.539	1.47	0.68	0.945	0	255	561.024		1		37.784
																						206	1648			150.014	29.231	139	39	241	874.977	1319.14	0.828	57.454	848	1305	148.523	44.46	1.23	0.813	0.933	0	255	477.61		1		29.231
																						207	2614			130.103	33.881	120	0	237	962.191	1330.52	0.908	62.394	931	1339	21.631	56.242	1.084	0.923	0.979	0	255	485.279		1		33.881
																						208	2479			97.075	45.125	0	0	249	320.501	1346.36	0.558	92.957	278	1320	139.8	38.165	2.794	0.358	0.889	0	255	795.49		1		45.125
																						209	1243			78.195	42.24	0	0	208	439.788	1334.02	0.873	44.385	418	1337	14.349	39	1.138	0.879	0.955	0	255	698.089		1		42.24
																						210	2097			96.144	34.819	104	0	225	486.83	1360.31	0.841	64.815	465	1337	128.108	43.841	1.478	0.676	0.962	0	255	684.806		1		34.819
																						211	1764			135.249	30.086	119	0	238	589.27	1359.19	0.653	63.514	561	1370	33.44	42.903	1.544	0.647	0.871	0	255	621.057		1		30.086
																						212	2629			128.857	31.148	124	0	225	835.28	1367.54	0.812	73.539	825	1404	67.62	50.55	1.454	0.688	0.967	0	255	531.902		1		31.148
																						213	1047			90.729	45.156	0	0	204	413.229	1362.13	0.923	41.785	408	1342	111.038	33	1.213	0.824	0.972	0	255	736.736		1		45.156
																						214	2892			98.441	36.927	106	0	211	1319.44	1378.14	0.756	72.346	1289	1354	139.485	57.099	1.248	0.802	0.919	0	255	654.443		1		36.927
																						215	1450			123.152	37.209	113	0	226	727.923	1372.5	0.922	47.539	704	1367	165.379	41	1.11	0.901	0.968	0	255	567.326		1		37.209
																						216	2547			107.192	32.51	118	0	204	1387.08	1382.18	0.877	65	1368	1405	53.13	53.493	1.178	0.849	0.973	0	255	699.063		1		32.51
																						217	2374			112.225	49.285	0	0	252	379.612	1389.69	0.771	75.273	368	1354	109.398	45.825	1.61	0.621	0.954	0	255	780.035		1		49.285
																						218	4171			120.173	41.932	115	0	242	656.602	1403.22	0.854	83.006	638	1444	58.799	69.296	1.154	0.866	0.963	0	255	624.758		1		41.932
																						219	3163			137.821	46.029	136	0	255	883.809	1407.16	0.813	79.057	872	1445	71.565	52.901	1.571	0.636	0.957	0	255	564.039		1		46.029
																						220	2256			113.134	32.159	89	26	217	1256.92	1398.79	0.765	71.589	1226	1378	138.965	44.548	1.642	0.609	0.947	0	255	637.978		1		32.159
																						221	3134			115.067	44.558	0	0	242	583.635	1423.47	0.813	75.166	558	1393	130.684	54.112	1.346	0.743	0.953	0	255	678.095		1		44.558
																						222	1532			95.364	39.536	0	0	206	445.58	1410.08	0.827	57.871	420	1397	161.878	37.165	1.542	0.648	0.953	0	255	749.426		1		39.536
																						223	1639			130.927	30.782	115	0	201	727.318	1415.13	0.724	57.245	723	1445	62.987	47	1.14	0.877	0.915	0	255	607.326		1		30.782
																						224	1632			88.607	40.791	0	0	218	697.009	1449.73	0.842	58.822	687	1425	107.819	39	1.476	0.677	0.956	0	255	650.517		1		40.791
																						225	3679			107.717	40.483	0	0	238	805.687	1467.69	0.873	74.525	793	1433	101.611	67.143	1.107	0.903	0.967	0	255	635.968		1		40.483
																						226	2928			107.26	37.595	91	0	213	1244.72	1466.01	0.834	73.817	1222	1437	125.628	57.183	1.262	0.792	0.959	0	255	691.566		1		37.595
																						227	2381			85.293	45.948	0	0	249	551.362	1473.06	0.835	68.007	525	1449	143.973	48.936	1.382	0.724	0.969	0	255	737.24		1		45.948
																						228	2707			102.345	23.074	97	0	178	1078.09	1501.09	0.905	63.514	1054	1481	146.56	55	1.122	0.891	0.967	0	255	669.933		1		23.074
																						229	2553			112.283	46.612	99	0	254	629.313	1514.31	0.777	79.398	601	1487	139.086	41.719	1.884	0.531	0.957	0	255	736.651		1		46.612
																						230	1019			99.837	35.736	79	0	193	1212.51	1516.05	0.863	41.231	1202	1534	67.166	31.625	1.3	0.769	0.944	0	255	723.992		1		35.736
																						231	2172			99.923	35.347	95	0	205	1101.93	1552.82	0.79	70.292	1080	1580	50.194	44.033	1.631	0.613	0.946	0	255	725.601		1		35.347
																						232	1299			92.158	33.184	76	0	212	1159.39	1547.74	0.611	65.803	1128	1559	16.783	27.239	2.687	0.372	0.905	0	255	735.794		1		33.184
																						233	803			109.905	28.514	108	29	184	900.589	1552.75	0.942	36.892	886	1563	32.829	30.406	1.149	0.87	0.97	0	255	707.975		1		28.514
																						234	1217			105.915	23.606	111	20	174	947.99	1560.5	0.796	53	926	1547	148.109	31.05	1.687	0.593	0.943	0	255	714.756		1		23.606
																																		Feret	Feret (um)	bin (um)
																																		33.106	10.3092	0
																																		36.892	11.4882	10
																																		41.049	12.7827	20
																																		41.11	12.8017	30
																																		41.231	12.8393	40
																																		41.785	13.0118	50
																																		42.059	13.0972	60
																																		42.202	13.1417	70
																																		42.379	13.1968	80
																																		42.45	13.2189	90
																																		43.012	13.3939	100
																																		44.385	13.8215
																																		45.188	14.0715	Bin	Frequency
																																		45.541	14.1815	0	0	0
																																		45.607	14.202	10	0	0
																																		45.618	14.2054	20	96	41.0256
																																		45.88	14.287	30	110	47.0085
																																		46.065	14.3446	40	26	11.1111
																																		46.325	14.4256	50	2	0.854701
																																		46.487	14.4761	60	0	0
																																		46.69	14.5393	70	0	0
																																		46.84	14.586	80	0	0
																																		46.84	14.586	90	0	0
																																		47.539	14.8036	100	0	0
																																		47.802	14.8855	More	0
																																		47.854	14.9017
																																		47.927	14.9245
																																		48.754	15.182
																																		49.031	15.2683
																																		49.041	15.2714
																																		49.244	15.3346
																																		49.82	15.5139
																																		49.82	15.5139
																																		50.695	15.7864
																																		50.695	15.7864
																																		50.961	15.8693
																																		51.624	16.0757
																																		51.662	16.0875
																																		51.884	16.1567
																																		52.202	16.2557
																																		52.355	16.3033
																																		52.393	16.3152
																																		52.697	16.4098
																																		52.887	16.469
																																		52.924	16.4805
																																		53	16.5042
																																		53	16.5042
																																		53.16	16.554
																																		53.935	16.7954
																																		54.12	16.853
																																		54.203	16.8788
																																		54.378	16.9333
																																		54.781	17.0588
																																		55.362	17.2397
																																		55.543	17.2961
																																		55.803	17.3771
																																		55.946	17.4216
																																		56.08	17.4633
																																		56.303	17.5328
																																		56.436	17.5742
																																		56.613	17.6293
																																		56.648	17.6402
																																		56.648	17.6402
																																		56.859	17.7059
																																		57.009	17.7526
																																		57.245	17.8261
																																		57.454	17.8912
																																		57.801	17.9992
																																		57.871	18.021
																																		57.983	18.0559
																																		58.241	18.1362
																																		58.249	18.1387
																																		58.6	18.248
																																		58.822	18.3172
																																		59.481	18.5224
																																		59.481	18.5224
																																		59.908	18.6554
																																		60.008	18.6865
																																		60.44	18.821
																																		60.745	18.916
																																		61.098	19.0259
																																		61.131	19.0362
																																		61.27	19.0795
																																		61.351	19.1047
																																		61.847	19.2592
																																		61.847	19.2592
																																		62.008	19.3093
																																		62.266	19.3896
																																		62.394	19.4295
																																		62.434	19.4419
																																		63.063	19.6378
																																		63.151	19.6652
																																		63.514	19.7783
																																		63.514	19.7783
																																		63.6	19.805
																																		63.82	19.8735
																																		64.514	20.0897
																																		64.815	20.1834
																																		65	20.241
																																		65	20.241
																																		65.253	20.3198
																																		65.521	20.4032
																																		65.788	20.4864
																																		65.803	20.4911
																																		66.851	20.8174
																																		66.91	20.8358
																																		67.119	20.9009
																																		67.119	20.9009
																																		67.231	20.9357
																																		67.268	20.9473
																																		67.268	20.9473
																																		67.424	20.9958
																																		67.476	21.012
																																		67.624	21.0581
																																		67.742	21.0949
																																		67.742	21.0949
																																		68.007	21.1774
																																		68.029	21.1842
																																		68.352	21.2848
																																		68.884	21.4505
																																		69.123	21.5249
																																		69.231	21.5585
																																		69.376	21.6037
																																		69.527	21.6507
																																		69.642	21.6865
																																		69.642	21.6865
																																		69.893	21.7647
																																		69.893	21.7647
																																		70	21.798
																																		70.036	21.8092
																																		70.093	21.827
																																		70.214	21.8646
																																		70.292	21.8889
																																		70.406	21.9244
																																		70.725	22.0238
																																		71.589	22.2928
																																		71.84	22.371
																																		72.277	22.5071
																																		72.346	22.5285
																																		73.389	22.8533
																																		73.539	22.9
																																		73.817	22.9866
																																		73.878	23.0056
																																		74.061	23.0626
																																		74.404	23.1694
																																		74.404	23.1694
																																		74.525	23.2071
																																		74.525	23.2071
																																		74.673	23.2532
																																		74.953	23.3404
																																		75	23.355
																																		75.166	23.4067
																																		75.166	23.4067
																																		75.213	23.4213
																																		75.273	23.44
																																		75.286	23.4441
																																		75.644	23.5555
																																		76.4	23.791
																																		76.538	23.8339
																																		76.837	23.927
																																		77.026	23.9859
																																		78.006	24.2911
																																		78.772	24.5296
																																		79.057	24.6183
																																		79.398	24.7245
																																		80.43	25.0459
																																		80.753	25.1465
																																		80.808	25.1636
																																		81.154	25.2714
																																		81.744	25.4551
																																		81.884	25.4987
																																		82.365	25.6485
																																		82.873	25.8067
																																		83.006	25.8481
																																		84.291	26.2482
																																		84.38	26.2759
																																		84.929	26.4469
																																		85.147	26.5148
																																		85.376	26.5861
																																		85.381	26.5876
																																		85.381	26.5876
																																		85.615	26.6605
																																		85.866	26.7387
																																		86.377	26.8978
																																		86.452	26.9212
																																		86.452	26.9212
																																		87.281	27.1793
																																		87.316	27.1902
																																		88.057	27.4209
																																		89.202	27.7775
																																		89.32	27.8142
																																		90.443	28.164
																																		90.609	28.2156
																																		90.956	28.3237
																																		91.181	28.3938
																																		91.302	28.4314
																																		92.309	28.745
																																		92.439	28.7855
																																		92.574	28.8275
																																		92.957	28.9468
																																		92.962	28.9484
																																		93.236	29.0337
																																		94.414	29.4005
																																		95.525	29.7465
																																		95.635	29.7807
																																		95.901	29.8636
																																		96.84	30.156
																																		97.309	30.302
																																		97.617	30.3979
																																		97.801	30.4552
																																		98.473	30.6645
																																		99.126	30.8678
																																		100.663	31.3465
																																		100.96	31.4389
																																		101.237	31.5252
																																		102.825	32.0197
																																		103.586	32.2567
																																		104.89	32.6627
																																		104.957	32.6836
																																		106.231	33.0803
																																		106.888	33.2849
																																		110.603	34.4418
																																		110.635	34.4517
																																		111.665	34.7725
																																		113.701	35.4065
																																		114.481	35.6494
																																		115.117	35.8474
																																		116.181	36.1788
																																		119.52	37.2185
																																		122.025	37.9986
																																		123.693	38.518
																																		123.762	38.5395
																																		133.124	41.4548
																																		136.125	42.3893
[truncated: 124 more columns]

## Sheet: Plipo
																											pixel size	0.3114
	Increase vs 1w PBS	0.238093	0.0652524	0.00661489	0.232112	0.157376	0.436779	0.150707	0.0333272	-0.0212089	0.0169311	0.157251	-0.024288	-0.075646	0.0113323	-0.0925154
					Overall Means																					1w PBS lipo 2191 1750um 20x
		Nerve area	Nerve diam	Cells/mm2	Cell#	Av Area	Tot Cell Area	Area frac	Mean	Stdev	Circ.	Feret	%Periph	CentrSD	PeriphSD	C/P Ratio		Nerve area	Nerve Feret (diam)	Centroid X	Centroid Y	Cell#	Area	Tot Area	Area frac	Mean	Stdev	Mode	Min	Max	XM	XY	Circ.	Feret	FeretX	FeretY	FeretAngle	MinFeret	AR	Round	Solidity	Min Thr	Max Thr	Centr dist	%Center	%Periph	CentrSD	PeriphSD
		193362	515.169	658.277	117.667	200.072	23167.9	0.137743	124.887	37.0729	0.788548	20.5162	50.5906	35.3369	38.6497	0.914886		278349	624.623	359.861	347.628	131	147.041	19262.4	0.0692024	123.711	35.1855	99.8626	7.48855	207.687			0.751466	18.6098										168.734	41.9847	58.0153	32.5687	37.0792
		77298.2	100.551	193.203	11.7189	48.4031	3603.62	0.0689971	2.89409	2.56735	0.032678	1.8211	6.66266	2.73011	2.97155	0.0431857							52.2829			14.9216	7.05595	57.3236	16.8862	15.7261			0.107595	4.52885										83.6444			6.26433	7.02758
		3	3	3	3	3	3	3	3	3	3	3	3	3	3	3						SEM	4.56798			1.30371	0.616481	5.00839	1.47536	1.37399			0.00940065	0.395687										7.30805			1.05607	0.703241
		44628.1	58.0532	111.546	6.76593	27.9455	2080.55	0.0398355	1.67091	1.48226	0.0188667	1.05141	3.84669	1.57623	1.71563	0.0249333
																		2870466	2005.85	1155.62	1116.34	131	1516.36	198643		123.711	35.1855	99.8626	7.48855	207.687			0.751466	59.7617										541.855	41.9847	58.0153	32.5687	37.0792
																							539.166			14.9216	7.05595	57.3236	16.8862	15.7261			0.107595	14.5435										268.608			6.26433	7.02758
	1w PBS lipo 2191 1750um 20x	278349	624.623	470.632	131	147.041	19262.4	0.0692024	123.711	35.1855	0.751466	18.6098	58.0153	32.5687	37.0792	0.878355						SEM	47.1071			1.30371	0.616481	5.00839	1.47536	1.37399			0.00940065	1.27067										23.4684			1.05607	0.703241
	1w PBS lipo 2182 800um 20x	127248	426.895	856.596	109	241.873	26364.2	0.207188	122.766	39.9964	0.801046	22.2379	48.6239	38.0273	42.0769	0.903755
	1w PBS lipo 3003 750um 20x	174490	493.99	647.602	113	211.302	23877.1	0.136839	128.184	36.0368	0.813133	20.7009	45.1327	35.4149	36.7929	0.962548						1	1349			147.85	42.073	125	0	242	878.72	309.479	0.673	53.852	863	330	58.671	35	1.657	0.604	0.879	0	255	853.051		1		42.073
																						2	1670			148.619	46.855	148	0	254	737.834	338.659	0.861	55.082	735	310	105.803	40	1.374	0.728	0.96	0	255	882.798		1		46.855
																						3	1588			150.168	43.397	170	0	250	798.663	377.827	0.857	54.083	779	358	123.69	40.956	1.306	0.766	0.96	0	255	820.255		1		43.397
																						4	2692			148.194	48.776	160	0	245	980.771	515.927	0.596	93.301	936	499	162.536	38.737	2.711	0.369	0.86	0	255	625.353		1		48.776
																						5	2403			142.824	36.434	168	0	221	562.485	638.51	0.764	78.746	537	608	130.365	39.87	2.011	0.497	0.954	0	255	761.664		1		36.434
																						6	1487			143.739	46.461	154	0	246	791.392	660.529	0.657	63.891	768	637	140.08	38.891	1.738	0.575	0.867	0	255	583.46		1		46.461
																						7	1218			145.356	34.057	153	0	229	662.213	666.11	0.875	49.739	649	646	120.174	33.868	1.475	0.678	0.966	0	255	667.951		1		34.057
																						8	1719			88.763	58.046	0	0	230	372.973	731.258	0.898	50.606	360	753	60.396	45.962	1.085	0.922	0.968	0	255	872.254		1		58.046
																						9	1283			118.166	33.957	150	0	191	1717.02	752.798	0.718	56.886	1714	725	100.125	32.555	1.871	0.535	0.917	0	255	668.824		1		33.957
																						10	1757			110.811	31.342	108	0	189	724.836	764.158	0.648	71.84	692	754	163.836	35.093	2.393	0.418	0.903	0	255	556.424		1		31.342
																						11	1164			74.751	35.989	0	0	188	336.175	778.39	0.923	44.272	331	758	108.435	35	1.239	0.807	0.97	0	255	886.399		1		35.989
																						12	1847			98.477	41.853	0	0	185	395.648	801.06	0.897	56.08	381	779	121.139	45.224	1.244	0.804	0.972	0	255	822.777		1		41.853
																						13	1272			104.482	24.876	91	12	181	313.437	812.6	0.855	47.802	308	834	74.219	37	1.299	0.77	0.951	0	255	895.284		1		24.876
																						14	1195			143.285	25.739	155	66	203	1061.83	806.461	0.647	60.407	1033	814	19.335	27.318	2.468	0.405	0.884	0	255	323.761	1		25.739
																						15	1767			129.433	41.477	105	22	221	1189.08	818.091	0.789	59.405	1159	831	36.098	43.557	1.402	0.713	0.935	0	255	300.118	1		41.477
																						16	1434			132.246	26.559	129	22	197	1003.72	833.049	0.591	65.863	987	861	59.931	28.61	2.729	0.366	0.842	0	255	321.447	1		26.559
																						17	2034			145.06	33.887	129	18	222	1080.73	833.545	0.659	78.186	1042	845	20.985	39.612	1.946	0.514	0.907	0	255	292.541	1		33.887
																						18	2120			139.172	24.886	139	58	208	634.499	833.582	0.561	76.217	591	838	19.148	47.817	1.591	0.629	0.835	0	255	592.892		1		24.886
																						19	828			87.146	45.502	0	0	187	472.69	836.158	0.945	36.359	463	852	58.496	31	1.126	0.888	0.975	0	255	738.172		1		45.502
																						20	2815			123.466	33.85	108	0	225	298.267	869.613	0.84	69.836	279	898	60.866	55.585	1.248	0.801	0.96	0	255	892.151		1		33.85
																						21	1383			145.947	37.521	129	0	216	1134.95	852.68	0.872	50.695	1110	858	14.859	37	1.344	0.744	0.966	0	255	264.467	1		37.521
																						22	1249			91.341	34.482	0	0	173	344.188	858.818	0.906	46.648	331	840	120.964	35.743	1.302	0.768	0.967	0	255	851.319		1		34.482
																						23	979			103.964	39.503	127	0	178	1824.17	861.68	0.833	45.541	1819	841	98.842	31	1.444	0.692	0.936	0	255	715.403		1		39.503
																						24	1564			130.684	26.034	142	34	206	1401.03	873.388	0.684	64.761	1391	905	76.608	32.197	2.039	0.49	0.901	0	255	345.326	1		26.034
																						25	1932			136.503	34.897	164	0	216	706.28	871.573	0.701	71.701	673	873	8.017	38.96	1.927	0.519	0.945	0	255	511.683		1		34.897
																						26	1970			136.398	29.532	136	0	220	836.76	892.873	0.755	70	816	918	53.13	45.098	1.517	0.659	0.923	0	255	389.372	1		29.532
																						27	2751			122.788	24.805	123	0	205	394.403	896.51	0.794	76.4	359	882	142.98	47.78	1.567	0.638	0.957	0	255	792.326		1		24.805
																						28	1242			135.084	28.078	147	0	205	1012.25	885.9	0.688	58.31	988	874	149.036	33.319	1.929	0.518	0.885	0	255	271.401	1		28.078
																						29	1860			106.902	29.226	104	0	185	1185.38	893.079	0.735	67.007	1158	877	142.275	42.543	1.536	0.651	0.927	0	255	225.234	1		29.226
																						30	1024			136.519	34.286	107	51	211	1315.6	898.177	0.93	39.446	1298	890	149.534	35	1.11	0.901	0.966	0	255	270.528	1		34.286
																						31	2465			138.035	26.949	128	53	220	900.66	909.854	0.77	75.584	864	920	17.716	46.743	1.634	0.612	0.927	0	255	328.088	1		26.949
																						32	1152			126.589	37.08	143	0	200	318.765	918.291	0.861	47.539	306	897	112.249	34	1.342	0.745	0.962	0	255	859.973		1		37.08
																						33	1844			141.877	22.15	149	53	198	1156.15	924.69	0.674	59.228	1147	955	78.311	50.08	1.197	0.835	0.864	0	255	191.649	1		22.15
																						34	777			144.486	31.294	118	12	210	797.858	919.923	0.877	37.696	791	936	68.199	28	1.28	0.781	0.948	0	255	408.136	1		31.294
																						35	1373			117.103	20.664	111	45	177	1062.12	917.721	0.778	54.129	1034	920	11.725	35	1.569	0.637	0.941	0	255	219.527	1		20.664
																						36	2913			128.714	34.555	144	0	222	600.706	926.278	0.562	107.935	553	916	166.608	42.044	2.763	0.362	0.879	0	255	586.563		1		34.555
																						37	1190			122.438	32.08	121	0	199	1252.4	929.561	0.837	44.418	1237	947	58.815	35	1.148	0.871	0.954	0	255	210.36	1		32.08
																						38	792			97.923	42.929	0	0	188	291.677	937.189	0.854	39.825	281	919	118.496	27.287	1.539	0.65	0.95	0	255	882.325		1		42.929
																						39	1529			133.225	46.048	0	0	217	852.319	945.084	0.683	60.083	839	975	71.565	38	1.633	0.612	0.888	0	255	348.312	1		46.048
																						40	1838			103.429	44.203	0	0	229	478.477	943.959	0.873	55.57	465	920	120.256	48.083	1.109	0.902	0.954	0	255	698.743		1		44.203
																						41	1965			140.482	33.424	144	22	224	962.612	944.041	0.576	84.077	925	970	26.87	39.447	2.339	0.428	0.878	0	255	258.727	1		33.424
																						42	865			127.289	28.47	116	18	192	1284.19	945.258	0.849	43.829	1273	964	62.85	29	1.493	0.67	0.953	0	255	214.007	1		28.47
																						43	853			93.367	41.05	0	0	188	346.459	952.782	0.837	39.294	342	933	104.744	28.87	1.418	0.705	0.938	0	255	825.528		1		41.05
																						44	1371			125.071	33.631	130	0	194	778.971	952.766	0.829	50.16	760	941	156.501	40.101	1.192	0.839	0.945	0	255	410.637	1		33.631
																						45	1215			134.951	25.666	127	0	201	1063.99	950.075	0.573	67.72	1034	959	16.294	26.25	3.096	0.323	0.897	0	255	189.84	1		25.666
																						46	2322			129.624	45.585	0	0	222	1097.82	971.523	0.728	81.32	1056	984	16.429	38.156	2.219	0.451	0.964	0	255	155.926	1		45.585
																						47	844			117.762	33.258	132	0	214	323.462	975.387	0.738	49.041	316	954	106.587	22	2.267	0.441	0.963	0	255	844.014		1		33.258
																						48	3220			124.512	35.726	110	0	204	1174.48	984.642	0.826	82.037	1136	979	170.882	54	1.549	0.646	0.967	0	255	133.039	1		35.726
																						49	2118			134.768	30.929	148	0	219	573.804	980.138	0.687	80.957	535	964	154.385	38.45	2.282	0.438	0.949	0	255	597.548		1		30.929
																						50	1786			134.127	28.832	127	0	215	1336.29	990.455	0.77	61.131	1309	1001	15.173	45	1.304	0.767	0.912	0	255	220.198	1		28.832
																						51	1170			125.182	35.053	133	0	192	951.65	990.708	0.817	47.074	928	990	167.735	36	1.333	0.75	0.941	0	255	239.558	1		35.053
																						52	805			114.893	41.808	0	0	207	994.346	994.438	0.668	45.222	979	1008	35.096	29.466	1.767	0.566	0.872	0	255	202.163	1		41.808
																						53	687			130.716	38.561	0	0	203	670.623	996.89	0.882	37.216	656	985	149.3	25.968	1.455	0.687	0.955	0	255	499.493	1		38.561
																						54	1758			109.149	46.5	0	0	194	276.873	1015.97	0.634	75.313	263	984	100.713	33	2.346	0.426	0.939	0	255	884.463		1		46.5
																						55	1172			116.734	34.96	115	0	208	423.359	1005.08	0.858	47.539	412	985	112.249	33.261	1.432	0.698	0.955	0	255	740.668		1		34.96
																						56	1703			130.536	30.533	151	0	202	1082.23	1007.65	0.587	71.309	1050	1011	14.621	37.921	1.971	0.507	0.934	0	255	131.149	1		30.533
																						57	2736			115.498	41.84	0	0	224	615.878	1021.91	0.662	94.366	571	1017	170.238	40	2.453	0.408	0.943	0	255	547.943		1		41.84
																						58	1389			90.186	45.236	0	0	208	247.149	1037.21	0.601	70.831	236	1072	76.945	27.01	2.815	0.355	0.921	0	255	911.913		1		45.236
																						59	899			127.185	44.41	116	0	216	1394.85	1027.38	0.88	40.311	1389	1047	66.615	31.083	1.254	0.797	0.952	0	255	255.235	1		44.41
																						60	2629			114.485	39.796	95	0	220	773.102	1046.33	0.596	92.195	730	1055	24.341	43.776	2.214	0.452	0.893	0	255	388.875	1		39.796
																						61	1811			120.276	34.421	127	8	214	1303.04	1034.05	0.652	71.386	1264	1030	168.69	34.465	2.132	0.469	0.896	0	255	168.831	1		34.421
																						62	1046			132.81	31.303	152	0	212	1206.32	1037.96	0.746	54.378	1181	1051	32.229	27.694	2.05	0.488	0.934	0	255	93.3481	1		31.303
																						63	941			137.227	25.384	148	56	217	403.981	1039.21	0.838	43.658	385	1028	159.905	30.14	1.457	0.686	0.946	0	255	755.589		1		25.384
																						64	1168			98.316	35.113	0	0	180	446.935	1043.44	0.896	45.188	438	1024	114.864	35	1.164	0.859	0.96	0	255	712.427		1		35.113
																						65	1325			124.687	37.025	0	0	226	591.453	1050.02	0.576	69.376	561	1037	164.962	30.486	2.558	0.391	0.873	0	255	568.054		1		37.025
																						66	1312			114.34	39.606	90	0	217	1061.24	1047.65	0.739	58.249	1030	1052	11.889	28	2.113	0.473	0.957	0	255	116.732	1		39.606
																						67	1134			119.477	31.832	128	0	211	1232.26	1062.54	0.916	42.72	1212	1069	16.314	36	1.153	0.867	0.957	0	255	93.6355	1		31.832
																						68	914			111.941	40.265	133	0	209	363.556	1063.98	0.926	39.446	353	1048	120.466	31.705	1.222	0.818	0.967	0	255	793.796		1		40.265
																						69	1012			84.152	48.156	0	0	180	522.695	1066.68	0.888	44.272	517	1047	108.435	31	1.42	0.704	0.961	0	255	634.873		1		48.156
																						70	695			124.961	35.427	136	5	196	299.105	1061.76	0.869	37.696	282	1053	158.199	26.012	1.416	0.706	0.944	0	255	858.255		1		35.427
																						71	1224			106.416	35.837	95	0	207	696.082	1061.4	0.711	55.902	665	1059	169.695	31	2.007	0.498	0.899	0	255	462.813	1		35.837
																						72	1990			128.353	37.517	131	0	234	500.726	1091.91	0.619	86.267	478	1057	124.611	33.937	2.677	0.374	0.925	0	255	655.353		1		37.517
																						73	1375			124.78	33.597	129	0	206	1179.24	1074.83	0.762	51.313	1160	1058	123.071	40.951	1.216	0.822	0.933	0	255	47.758	1		33.597
																						74	2290			113.986	28.027	110	0	206	1025.77	1082.46	0.65	81.049	983	1071	170.77	36.808	2.36	0.424	0.938	0	255	134.201	1		28.027
																						75	1361			143.872	26.882	145	40	222	797.973	1084.06	0.751	60.008	768	1097	23.575	34.446	1.836	0.545	0.949	0	255	359.104	1		26.882
																						76	1363			135.424	26.254	131	0	206	281.159	1094.59	0.835	54.589	268	1068	118.443	34.996	1.54	0.649	0.957	0	255	874.734		1		26.254
																						77	963			125.043	36.797	108	0	195	328.442	1091.76	0.862	44.654	315	1074	124.046	29.698	1.482	0.675	0.951	0	255	827.546		1		36.797
																						78	1307			138.716	35.472	154	0	220	440.091	1090.97	0.757	55.579	410	1087	171.724	32.431	1.775	0.563	0.917	0	255	715.982		1		35.472
																						79	1488			138.81	32.461	142	0	220	902.137	1089.19	0.545	78.645	861	1097	11.739	27.166	3.272	0.306	0.912	0	255	254.935	1		32.461
																						80	523			118.367	39.473	130	0	209	971.927	1095.75	0.841	34.015	957	1105	24.305	21.92	1.64	0.61	0.935	0	255	184.846	1		39.473
																						81	1458			119.171	25.334	128	18	184	1222.25	1106.37	0.814	57.14	1199	1124	32.856	34.661	1.664	0.601	0.939	0	255	67.3649	1		25.334
																						82	2533			112.254	46.712	0	0	223	560.661	1111.53	0.893	68.476	531	1092	151.189	50.882	1.356	0.738	0.974	0	255	594.981		1		46.712
																						83	536			126.494	31.018	150	15	196	368.517	1102.58	0.813	34.132	352	1096	148.173	23.851	1.489	0.672	0.926	0	255	787.226		1		31.018
																						84	1498			140.668	32.095	150	0	226	413.918	1125.23	0.762	63.159	385	1111	156.682	34.004	1.998	0.501	0.955	0	255	741.758		1		32.095
																						85	659			99.78	51.868	0	0	199	323.433	1137.87	0.795	40.249	305	1129	153.435	22.407	1.89	0.529	0.943	0	255	832.469		1		51.868
																						86	1059			119.958	21.814	134	32	183	862.552	1144.09	0.837	47.17	840	1133	147.995	31.669	1.552	0.644	0.954	0	255	294.382	1		21.814
																						87	1373			128.322	29.744	125	0	189	252.984	1158.11	0.903	47.202	238	1139	126.384	40.674	1.169	0.856	0.965	0	255	903.605		1		29.744
																						88	1170			143.085	38.611	146	0	221	934.677	1152.08	0.819	53.6	910	1143	165.964	27	1.916	0.522	0.975	0	255	223.819	1		38.611
																						89	1717			111.257	41.023	0	0	219	481.691	1166.21	0.845	52.555	475	1142	111.194	44	1.115	0.897	0.95	0	255	675.775		1		41.023
																						90	1780			142.916	43.311	185	0	220	1131.69	1169.17	0.81	59.908	1109	1147	146.575	42.426	1.433	0.698	0.955	0	255	58.0016	1		43.311
																						91	1688			136.779	31.62	133	0	223	1017.24	1165.41	0.669	70.605	986	1154	164.389	34.622	2.18	0.459	0.901	0	255	146.831	1		31.62
																						92	1305			126.474	41.967	0	0	207	325.996	1181.33	0.839	51.788	323	1207	79.992	35	1.482	0.675	0.954	0	255	832.169		1		41.967
																						93	1333			120.26	38.96	133	0	201	535.136	1208.01	0.67	62.032	519	1179	110.772	34.309	1.899	0.527	0.887	0	255	627.222		1		38.96
																						94	1882			125.823	30.852	126	0	207	1237.48	1204.2	0.707	63.789	1210	1220	13.601	44	1.415	0.707	0.902	0	255	120.082	1		30.852
																						95	1663			131.841	47.719	0	0	226	366.984	1208.85	0.897	54.918	363	1236	79.509	39	1.351	0.74	0.97	0	255	794.047		1		47.719
																						96	1520			126.174	42.357	0	0	204	975.79	1208.34	0.691	63.53	949	1197	151.821	34.933	1.941	0.515	0.913	0	255	201.999	1		42.357
																						97	999			140.235	24.125	130	63	206	926.765	1204.05	0.691	53.31	899	1195	156.801	29.23	2.145	0.466	0.903	0	255	245.091	1		24.125
																						98	1097			126.735	33.115	138	0	208	454.795	1230.23	0.787	49.649	430	1239	18.8	33.822	1.479	0.676	0.911	0	255	710.022		1		33.115
																						99	2052			137.598	34.597	151	0	222	916.524	1249.09	0.688	75	890	1223	143.13	35.14	2.323	0.431	0.917	0	255	273.479	1		34.597
																						100	1312			117.921	36.586	104	0	209	1741.21	1242.46	0.693	55.227	1716	1233	148.325	33.824	1.693	0.591	0.898	0	255	599.013		1		36.586
																						101	1642			135.781	26.211	139	59	210	1322.65	1264.35	0.565	74.33	1303	1294	56.524	30.395	2.789	0.359	0.834	0	255	223.173	1		26.211
																						102	1265			116.104	28.981	126	6	178	1813.91	1255.91	0.812	51.313	1791	1271	33.071	35.616	1.435	0.697	0.945	0	255	672.924		1		28.981
																						103	1681			131.612	44.138	0	0	221	561.106	1262.73	0.687	64.475	529	1275	23.782	34.712	1.713	0.584	0.92	0	255	612.276		1		44.138
																						104	1024			111.749	44.047	0	0	218	364.982	1271.72	0.837	44.911	357	1296	78.44	30	1.521	0.657	0.942	0	255	805.764		1		44.047
																						105	1748			131.412	27.61	119	44	200	1469.21	1282.08	0.688	69.836	1438	1295	29.134	35.355	2.028	0.493	0.912	0	255	354.694	1		27.61
																						106	976			116.158	31.342	107	0	198	781.151	1279.35	0.71	49.729	756	1283	15.154	27.605	1.966	0.509	0.9	0	255	408.413	1		31.342
																						107	1186			105.277	42.771	71	0	214	497.317	1285.53	0.739	56.939	469	1272	149.381	30.33	1.889	0.529	0.939	0	255	679.7		1		42.771
																						108	1158			124.978	32.694	136	0	204	1342.82	1290.21	0.697	54.424	1317	1298	20.433	32.901	1.917	0.522	0.869	0	255	255.485	1		32.694
																						109	985			115.919	33.547	123	0	205	962.301	1301.75	0.767	43.081	939	1298	158.199	36.689	1.148	0.871	0.905	0	255	267.863	1		33.547
																						110	1323			139.45	27.177	124	72	221	595.638	1323.52	0.496	75.591	565	1343	27.582	28.443	3.437	0.291	0.794	0	255	597.083		1		27.177
																						111	1714			117.298	41.033	0	0	208	415.039	1339.9	0.64	62.097	409	1308	104.931	41.438	1.564	0.639	0.843	0	255	773.593		1		41.033
																						112	2309			121.764	37.889	0	0	210	494.05	1356.67	0.608	79.076	481	1322	103.158	48.485	1.758	0.569	0.855	0	255	703.873		1		37.889
																						113	2633			112.944	35.688	124	0	206	1571.64	1356.15	0.58	80.523	1534	1371	14.381	52.662	1.677	0.596	0.882	0	255	480.187	1		35.688
																						114	2279			113.82	35.351	91	0	212	341.972	1372.02	0.881	66.31	327	1341	113.085	46.772	1.358	0.736	0.965	0	255	852.879		1		35.351
																						115	1524			123.256	42.223	0	0	205	539.216	1370.22	0.695	64.815	515	1391	38.108	30.768	2.268	0.441	0.909	0	255	666.643		1		42.223
																						116	1175			121.743	34.19	0	0	188	299.716	1385.21	0.817	47.508	284	1401	59.657	34.628	1.451	0.689	0.953	0	255	897.145		1		34.19
																						117	2293			123.242	33.62	133	0	201	488.101	1459.04	0.479	90.255	487	1507	80.433	42.871	2.414	0.414	0.791	0	255	750.351		1		33.62
																						118	1461			119.504	33.262	140	0	212	427.277	1464.06	0.774	60.745	413	1436	122.905	31.652	1.906	0.525	0.952	0	255	807.094		1		33.262
																						119	1173			114.703	26.841	116	2	181	412.959	1497.24	0.585	66.888	397	1468	121.551	27.234	2.71	0.369	0.881	0	255	834.649		1		26.841
																						120	1104			115.553	23.87	117	21	183	555.739	1515.96	0.801	50.695	551	1541	75.141	29	1.712	0.584	0.958	0	255	720.805		1		23.87
																						121	1519			101.71	35.725	89	0	210	325.585	1522.65	0.746	66.573	308	1497	122.735	30.957	2.219	0.451	0.958	0	255	924.151		1		35.725
																						122	1298			133.21	28.486	135	0	205	691.341	1525.65	0.767	54.406	674	1507	126.027	33.447	1.706	0.586	0.92	0	255	618.945		1		28.486
																						123	1641			131.41	29.81	138	0	202	426.638	1546.63	0.691	71.028	405	1517	125.256	36.062	2.131	0.469	0.917	0	255	846.507		1		29.81
																						124	1994			120.982	25.107	132	0	187	940.992	1550.24	0.788	70.214	908	1566	26.2	38.918	1.813	0.552	0.959	0	255	484.081	1		25.107
																						125	1436			120.827	38.799	101	0	217	548.797	1597.72	0.661	64.537	516	1589	167.471	34	2.063	0.485	0.89	0	255	774.577		1		38.799
																						126	2348			123.845	37.615	109	0	215	721.006	1605.77	0.651	84.012	679	1599	171.098	34.622	2.469	0.405	0.941	0	255	654.552		1		37.615
																						127	1340			118.149	37.99	105	0	203	420.733	1622.13	0.792	52.479	398	1631	30.964	38.805	1.348	0.742	0.933	0	255	892.124		1		37.99
																						128	1449			128.047	39.064	164	0	191	562.817	1645.56	0.838	51.313	542	1633	146.929	39.571	1.328	0.753	0.94	0	255	794.667		1		39.064
																						129	1436			134.494	28.373	127	27	200	759.917	1658.85	0.743	57.306	733	1674	29.249	38.57	1.64	0.61	0.902	0	255	671.494		1		28.373
																						130	1430			129.614	31.792	132	27	207	897.783	1757.33	0.634	64.637	875	1782	55.081	35.251	1.915	0.522	0.882	0	255	690.908		1		31.792
																						131	1247			117.406	32.172	133	0	199	1680.39	1778.62	0.752	51	1658	1766	151.928	34	1.455	0.687	0.91	0	255	844.983		1		32.172
[truncated: 62 more columns]

## Sheet: Clod
																											pixel size	0.3114
	Increase vs PBS lipo	0.0319501	0.122055	-0.840966	-0.813031	-0.107448	-0.81742	-0.855208	0.0677265	-0.0111854	-0.0266814	-0.0388306	0.209981	#DIV/0!	-0.0228397	#DIV/0!
					Overall Means																					1w Clod lipo 2187 900um 20x
		Nerve area	Nerve diam	Cells/mm2	Cell#	Av Area	Tot Cell Area	Area frac	Mean	Stdev	Circ.	Feret	%Periph	CentrSD	PeriphSD	C/P Ratio		Nerve area	Nerve Feret (diam)	Centroid X	Centroid Y	Cell#	Area	Tot Area	Area frac	Mean	Stdev	Mode	Min	Max	XM	XY	Circ.	Feret	FeretX	FeretY	FeretAngle	MinFeret	AR	Round	Solidity	Min Thr	Max Thr	Centr dist	%Center	%Periph	CentrSD	PeriphSD
		199540	578.048	104.688	22	178.575	4230	0.0199441	133.345	36.6582	0.767509	19.7195	61.2137	#DIV/0!	37.7669	#DIV/0!		125988	430.922	267.578	232.851	9	194.834	1753.51	0.013918	125.708	46.3049	105.444	3.44444	235.444			0.712444	21.2196										127.937	22.2222	77.7778	40.924	47.8423
		54160.2	103.929	80.5421	21.0555	28.3715	4422.8	0.0167191	13.0098	9.459	0.0379778	1.57119	34.3	#DIV/0!	9.10845	#DIV/0!							32.4817			10.1725	5.07224	50.1326	9.60613	7.4349			0.110018	3.2666										36.9515			7.5321	3.52693
		4	4	4	4	4	4	4	4	4	4	4	4	3	4	3						SEM	10.8272			3.39082	1.69075	16.7109	3.20204	2.4783			0.0366728	1.08887										12.3172			1.10689	0.343467
		27080.1	51.9645	40.2711	10.5277	14.1857	2211.4	0.00835955	6.50488	4.7295	0.0189889	0.785597	17.15	#DIV/0!	4.55422	#DIV/0!
																		1299249	1383.82	859.274	747.754	9	2009.22	18083		125.708	46.3049	105.444	3.44444	235.444			0.712444	68.1426										410.846	22.2222	77.7778	40.924	47.8423
																							334.967			10.1725	5.07224	50.1326	9.60613	7.4349			0.110018	10.4901										118.662			7.5321	3.52693
	1w Clod lipo 2187 900um 20x	125988	430.922	71.4353	9	194.834	1753.51	0.013918	125.708	46.3049	0.712444	21.2196	77.7778	40.924	47.8423	0.855394						SEM	111.656			3.39082	1.69075	16.7109	3.20204	2.4783			0.0366728	3.49668										39.5542			1.10689	0.343467
	1w Clod lipo 3007 850um 20x	249816	601.507	200.147	50	208.113	10405.7	0.0416532	131.911	34.4528	0.7995	20.8124	44	33.6949	35.4175	0.951362
	1w Clod lipo 3009 550um 20x	228376	675.663	13.1363	3	144.97	434.91	0.00190436	123.629	41.3877	0.780667	17.8754	100	#DIV/0!	41.3877	#DIV/0!						1	1501			127.999	43.354	97	2	236	809.318	342.955	0.686	60.083	805	312	108.435	39.877	1.426	0.701	0.901	0	255	407.87		1		43.354
	1w Clod lipo 3039 800um 20x	193981	604.1	134.034	26	166.382	4325.93	0.0223008	152.133	24.4874	0.777423	18.9708	23.0769	23.9076	26.4202	0.9049						2	2037			126.383	35.598	120	29	221	990.275	591.348	0.586	84.812	961	631	52.184	36.362	2.527	0.396	0.894	0	255	204.02	1		35.598
																						3	2641			109.923	48.843	119	0	244	469.817	668.162	0.842	72.498	435	658	155.556	51.619	1.357	0.737	0.956	0	255	397.507		1		48.843
																						4	1997			137.49	50.558	0	0	234	1362.47	845.572	0.632	78.102	1326	855	13.325	35.137	2.392	0.418	0.918	0	255	512.612		1		50.558
																						5	1740			114.785	46.25	83	0	245	1071.06	940.531	0.537	78.109	1035	929	161.333	33.527	2.891	0.346	0.825	0	255	286.385	1		46.25
																						6	1885			128.118	46.467	108	0	241	1155.38	1052.3	0.791	55.227	1134	1069	31.675	47	1.136	0.88	0.94	0	255	424.766		1		46.467
																						7	2166			139.859	53.633	193	0	233	909.013	1106.83	0.776	64.078	904	1074	112.964	49.215	1.217	0.822	0.927	0	255	362.502		1		53.633
																						8	2305			116.401	47.444	105	0	230	1045.06	1232.47	0.838	62.434	1018	1254	31.908	52.229	1.198	0.835	0.95	0	255	519.098		1		47.444
																						9	1811			130.415	44.597	124	0	235	1184.12	1231.69	0.724	57.94	1155	1241	21.251	48	1.226	0.816	0.892	0	255	582.852		1		44.597
[truncated: 93 more columns]

## Sheet: PBS2w
	Increase vs 1w PBS	0.433218	0.222078	-0.568878	-0.357068	0.0426896	-0.225132	-0.580028	-0.024588	-0.0808319	-0.0824258	0.122301	0.354513	-0.126674	-0.0715311	-0.41298
					Overall Means
		Nerve area	Nerve diam	Cells/mm2	Cell#	Av Area	Tot Cell Area	Area frac	Mean	Stdev	Circ.	Feret	%Periph	CentrSD	PeriphSD	C/P Ratio
		223836	591.012	281.933	61.4	180.247	12494.7	0.050272	117.888	34.8146	0.711505	19.8966	70.2314	33.3862	35.4829	0.591807
		84400.4	130.043	57.5398	19.3468	104.223	11592.3	0.0268126	14.6284	7.40809	0.0154889	5.18196	7.34032	6.96373	8.12544	0.554711
		5	5	5	5	5	5	5	5	5	5	5	5	5	5	5
		37745	58.1568	25.7326	8.65217	46.6101	5184.22	0.011991	6.54203	3.313	0.00692685	2.31744	3.28269	3.11428	3.63381	0.248074

	PBS 2w 1849 1000u 20x A-D	195978	524.899	290.849	57	85.1175	4851.7	0.0247563	93.8835	28.7123	0.692246	14.6795	73.6842	32.5587	27.3386	1.19094
	PBS 2w 1906 1000u 20x A-D	197398	545.414	202.636	40	118.257	4730.29	0.0239632	123.081	32.2188	0.7125	16.3036	77.5	28.7981	33.2118	0.867104
	PBS 2w 2098 900u 20x red	152784	496.607	346.894	53	170.352	9028.68	0.0590943	123.282	28.1338	0.726509	20.0828	73.5849	26.0291	28.8894	0.900994
	PBS 2w 2148 400u 20x	202504	569.492	320.982	65	172.887	11237.7	0.0554936	116.419	45.0196	0.699769	20.3314	67.6923	44.047	45.4839	0
	PBS 2w 2169 800u 20x	370517	818.649	248.302	92	354.619	32625	0.0880525	132.772	39.9883	0.7265	28.0856	58.6957	35.4981	42.4908	0
		Bin	0	10	20	30	40	50	60	70
			0	2.25439	53.7356	34.461	8.02726	1.52174	0	0
			0	3.80084	30.4268	20.3247	10.8241	3.40271	0	0
			5	5	5	5	5	5	5	5
			0	1.69979	13.6073	9.08947	4.84069	1.52174	0	0
		% frequency
			0	8.77193	78.9474	12.2807	0	0	0	0
			0	2.5	80	17.5	0	0	0	0
			0	0	56.6038	33.9623	9.43396	0	0	0
			0	0	47.6923	47.6923	4.61538	0	0	0
			0	0	5.43478	60.8696	26.087	7.6087	0	0
[truncated: 155 more columns]

## Sheet: ATRA2w
																											pixel size	0.1557
	Increase vs 1w PBS	0.424364	0.172883	-0.362567	-0.0026178	-0.0711067	-0.123395	-0.456575	0.00802389	0.331688	-0.0960559	0.0739659	0.29319	0.361458	0.264004	0.0630553
					Overall Means																					2w ATRA 2064 800um 20x
		Nerve area	Nerve diam	Cells/mm2	Cell#	Av Area	Tot Cell Area	Area frac	Mean	Stdev	Circ.	Feret	%Periph	CentrSD	PeriphSD	C/P Ratio		Nerve area	Nerve Feret (diam)	Centroid X	Centroid Y	Cell#	Area	Tot Area	Area frac	Mean	Stdev	Mode	Min	Max	XM	XY	Circ.	Feret	FeretX	FeretY	FeretAngle	MinFeret	AR	Round	Solidity	Min Thr	Max Thr	Centr dist	%Center	%Periph	CentrSD	PeriphSD
		222454	567.221	416.85	95.25	160.575	14135.2	0.0650497	121.829	50.4393	0.700936	19.0397	67.0518	52.0469	48.3059	1.07173		237496	596.643	339.32	339.723	103	175.3	18055.9	0.0760261	134.535	50.6995	43.0485	1.20388	247.981			0.633563	21.4099										153.347	44.6602	55.3398	49.9328	51.3183
		44887.4	60.479	85.8953	36.1144	58.1931	4864.87	0.0242597	10.4557	11.7452	0.0471821	4.2107	7.91768	13.4073	10.4369	0.0977714							81.2063			19.3197	8.44433	76.6446	8.11481	16.3611			0.122289	5.43846										66.8856			7.64555	9.05732
		4	4	4	4	4	4	4	4	4	4	4	4	4	4	4						SEM	8.0015			1.90363	0.832044	7.55202	0.799576	1.61211			0.0120495	0.535868										6.59044			1.07376	1.38045
		22443.7	30.2395	42.9477	18.0572	29.0966	2432.44	0.0121298	5.22786	5.87261	0.0235911	2.10535	3.95884	6.70366	5.21846	0.0488857
																		9796676	3832	2179.32	2181.91	103	7231.1	744803		134.535	50.6995	43.0485	1.20388	247.981			0.633563	137.508										984.889	44.6602	55.3398	49.9328	51.3183
																							3349.75			19.3197	8.44433	76.6446	8.11481	16.3611			0.122289	34.9291										429.58			7.64555	9.05732
	2w ATRA 2064 800um 20x	237496	596.643	433.692	103	175.3	18055.9	0.0760261	134.535	50.6995	0.633563	21.4099	55.3398	49.9328	51.3183	0.973001						SEM	330.061			1.90363	0.832044	7.55202	0.799576	1.61211			0.0120495	3.44167										42.3278			1.07376	1.38045
	2w ATRA 2068 750um 20x	277761	628.211	500.429	139	77.4153	10760.7	0.0387409	115.78	57.0403	0.710102	12.8822	71.223	59.2914	49.793	1.19076
	2w ATRA 2073 750um 20x	175345	488.099	296.559	52	176.282	9166.65	0.0522779	125.842	33.8429	0.743481	19.8185	69.2308	34.1658	33.6994	1.01384						1	6788			124.976	56.208	0	0	255	2329.35	511.001	0.776	114.547	2279	479	146.032	86.397	1.174	0.852	0.942	0	255	1677.63		1		56.208
	2w ATRA 2173 750um 20x	199212	555.93	436.72	87	213.303	18557.4	0.0931539	111.159	60.1742	0.716598	22.0482	72.4138	64.7977	58.4129	1.1093						2	2340			106.431	57.273	0	0	255	2333.19	646.887	0.681	81.394	2302	671	42.51	41.181	2.183	0.458	0.928	0	255	1542.71		1		57.273
																						3	10149			147.416	54.997	0	0	255	1890.26	761.504	0.34	219.713	1838	662	118.548	94.786	2.396	0.417	0.738	0	255	1449.52		1		54.997
																						4	5418			130.937	54.783	0	0	255	2263.89	709.847	0.667	117.239	2215	741	28.532	78.373	1.544	0.648	0.883	0	255	1474.49		1		54.783
																						5	5805			135.142	54.846	0	0	255	1698	769.388	0.569	146.322	1688	694	102.232	55.051	2.972	0.336	0.897	0	255	1492.27		1		54.846
																						6	6051			154.635	50.452	0	0	255	1236.58	849.824	0.472	165.327	1158	834	168.486	60.939	3.238	0.309	0.865	0	255	1631.93		1		50.452
																						7	6044			147.667	56.431	0	0	255	2206.64	922.872	0.654	121.696	2140	941	6.132	68.574	1.735	0.576	0.904	0	255	1259.33		1		56.431
																						8	6635			164.704	59.608	255	0	255	3077.55	935.342	0.633	139.517	3020	909	159.877	67.402	2.145	0.466	0.914	0	255	1536.47		1		59.608
																						9	7371			140.327	62.206	0	0	255	2436.29	952.563	0.771	114.018	2397	995	37.875	96.773	1.066	0.938	0.93	0	255	1255.91		1		62.206
																						10	5461			152.339	54.574	0	0	255	2578.87	960.797	0.674	111.647	2534	924	149.3	72.675	1.57	0.637	0.908	0	255	1284.81		1		54.574
																						11	6740			154.838	59.066	0	0	255	3350.68	1000.65	0.592	135.104	3308	935	136.5	77.565	1.622	0.616	0.858	0	255	1663.57		1		59.066
																						12	2818			145.943	55.164	0	0	255	1890.55	1002.99	0.535	99.403	1852	1027	23.728	44.746	2.276	0.439	0.881	0	255	1213.76		1		55.164
																						13	4664			133.017	66.213	0	0	255	2730.8	1013.54	0.722	103.16	2683	1041	16.327	64.647	1.549	0.646	0.92	0	255	1291.98		1		66.213
																						14	8757			149.451	53.015	0	0	255	1759.43	1072.55	0.632	155.332	1709	1131	55.491	83.918	2.074	0.482	0.886	0	255	1186.16		1		53.015
																						15	9242			147.518	57.315	0	0	255	2922.02	1061.3	0.57	173.277	2833	1057	170.701	75.776	2.185	0.458	0.916	0	255	1344.38		1		57.315
																						16	5959			146.297	53.146	0	0	255	2787.1	1091.35	0.646	124.04	2734	1067	163.61	70.235	1.937	0.516	0.944	0	255	1248.49		1		53.146
																						17	9461			167.61	57.177	255	0	255	2751.51	1204.28	0.652	145.836	2692	1249	42.221	107.842	1.393	0.718	0.877	0	255	1132.76		1		57.177
																						18	7907			143.504	53.762	0	0	255	2280.9	1275.9	0.572	162.936	2238	1218	131.517	69.051	2.59	0.386	0.896	0	255	911.685	1		53.762
																						19	6336			151.601	55.598	0	0	255	2630.97	1265.58	0.589	121.84	2572	1242	159.334	76.211	1.878	0.533	0.873	0	255	1021.59		1		55.598
																						20	6866			145.271	51.779	0	0	255	1716.72	1302.08	0.746	116.387	1664	1271	139.879	96	1.15	0.87	0.947	0	255	994.031		1		51.779
																						21	6652			111.439	42.51	0	0	225	3566.06	1300.48	0.824	112.872	3523	1274	150.255	80.265	1.444	0.693	0.963	0	255	1643.16		1		42.51
																						22	8492			148.302	58.051	0	0	255	2385.61	1365.88	0.488	161.941	2366	1286	98.881	74.647	2.643	0.378	0.86	0	255	841.703	1		58.051
																						23	8559			141.322	54.848	0	0	255	2571	1344.46	0.615	165.215	2489	1355	6.953	71	2.682	0.373	0.91	0	255	924.516	1		54.848
																						24	6315			145.084	64.383	0	0	255	1722.2	1431.2	0.627	128.969	1658	1397	146.064	76.573	1.611	0.621	0.914	0	255	878.927	1		64.383
																						25	4659			151.271	57.178	0	0	255	2428.43	1462.45	0.532	127.906	2408	1531	80.096	54.491	2.554	0.392	0.868	0	255	761.362	1		57.178
																						26	9000			159.625	57.209	255	0	255	1544.93	1491.39	0.585	147.054	1508	1422	125.311	104.358	1.732	0.577	0.82	0	255	937.688	1		57.209
																						27	10963			124.353	49.163	0	0	255	2642.84	1486.61	0.57	191.69	2590	1556	46.48	83.577	2.444	0.409	0.891	0	255	835.638	1		49.163
																						28	7458			112.984	52.563	0	0	255	3196.63	1507.31	0.541	160.59	3145	1455	124.086	76.373	2.283	0.438	0.866	0	255	1220.66		1		52.563
																						29	8771			131.576	46.57	0	0	255	2810.38	1513.18	0.6	169.673	2732	1497	169.816	77.041	2.165	0.462	0.905	0	255	919.473	1		46.57
																						30	3650			126.161	54.861	0	0	255	2459.85	1528.9	0.684	85.633	2419	1553	47.366	68	1.07	0.934	0.893	0	255	710.716	1		54.861
																						31	8983			117.091	51.871	0	0	255	2986.58	1534.68	0.692	143.178	2918	1527	155.225	94.181	1.448	0.69	0.899	0	255	1034.68		1		51.871
																						32	6760			114.405	48.917	0	0	255	3744.58	1571.65	0.707	131.244	3718	1514	107.745	74.998	1.821	0.549	0.942	0	255	1680.02		1		48.917
																						33	7093			159.271	60.728	0	0	255	2723.54	1568.81	0.729	127.883	2674	1530	145.192	72.178	1.659	0.603	0.943	0	255	819.798	1		60.728
																						34	6320			146.051	54.079	0	0	255	1228.63	1608.74	0.707	126.321	1168	1613	4.086	70.859	1.867	0.536	0.939	0	255	1110.1		1		54.079
																						35	8407			154.477	45.292	0	0	255	2341.39	1708.55	0.735	139.054	2294	1752	49.667	85.56	1.575	0.635	0.938	0	255	500.332	1		45.292
																						36	9758			138.387	42.356	127	0	255	2533.04	1751.91	0.589	159.201	2494	1684	106.044	101.342	1.818	0.55	0.833	0	255	556.791	1		42.356
																						37	7740			170.389	50.975	255	0	255	1373.78	1855.57	0.76	126.143	1333	1903	64.654	85.901	1.41	0.709	0.95	0	255	869.133	1		50.975
																						38	4469			136.113	49.084	0	0	255	724.522	1835.29	0.805	82.879	702	1870	41.576	75.801	1.127	0.887	0.939	0	255	1495.52		1		49.084
																						39	4290			150.818	45.811	170	0	255	1885.43	1910.62	0.74	98.494	1868	1957	74.694	58.767	1.752	0.571	0.933	0	255	399.956	1		45.811
																						40	6388			157.117	37.465	170	0	255	2601.2	1915.89	0.705	126.016	2554	1879	144.039	66.049	1.983	0.504	0.924	0	255	498.742	1		37.465
																						41	7974			143.736	55.291	0	0	255	1306.31	1976.39	0.617	150.801	1275	2034	53.358	84.777	1.904	0.525	0.887	0	255	896.872	1		55.291
																						42	10211			152.919	49.806	0	0	255	766.764	1969.71	0.43	215.114	668	2019	26.208	72.47	3.281	0.305	0.842	0	255	1428.4		1		49.806
																						43	4826			143.268	41.991	156	0	243	2540.32	2017.94	0.422	145.774	2530	2094	84.094	52.497	2.868	0.349	0.812	0	255	396.497	1		41.991
																						44	12830			140.092	59.834	0	0	255	2666.36	2017.22	0.633	179.287	2592	1958	141.34	111.169	1.627	0.615	0.879	0	255	514.136	1		59.834
																						45	6347			132.525	42.672	146	0	246	2432.78	2031.37	0.627	127.413	2394	2082	53.94	66.139	1.977	0.506	0.893	0	255	294.794	1		42.672
		Bin	0	10	20	30	40	50	60	70												46	6473			148.631	57.84	0	0	255	1020.17	2068.41	0.572	144.838	1009	2131	80.863	61.335	2.585	0.387	0.877	0	255	1164.69		1		57.84
			0	2.301	54.7919	39.0809	3.56848	0.257732	0	0												47	8731			151.646	42.957	144	0	255	2351.42	2097.8	0.349	203.806	2315	2000	102.468	92.297	2.472	0.405	0.704	0	255	191.558	1		42.957
			0	2.74743	25.3553	26.016	4.13383	0.515464	0	0												48	6502			146.43	52.33	0	0	255	2173.39	2084.55	0.529	158.114	2158	2008	92.175	66.471	2.542	0.393	0.852	0	255	97.5411	1		52.33
			4	4	4	4	4	4	4	4												49	3795			140.519	58.249	0	0	255	2083.24	2070.07	0.587	106.738	2057	2118	74.792	57.131	1.912	0.523	0.872	0	255	147.444	1		58.249
			0	1.37371	12.6777	13.008	2.06691	0.257732	0	0												50	6919			149.051	33.886	141	0	255	2651.1	2122.6	0.662	112.614	2618	2169	37.786	98.736	1.169	0.855	0.899	0	255	475.492	1		33.886
		% frequency																				51	14966			133.285	41.506	147	0	255	2308.94	2199.11	0.529	218.762	2274	2098	111.169	92.403	2.867	0.349	0.838	0	255	130.762	1		41.506
																						52	7219			147.731	56.813	0	0	255	928.798	2162.46	0.747	127.581	903	2223	68.866	82.989	1.569	0.637	0.94	0	255	1250.67		1		56.813
			0	1.03093	40.2062	48.4536	9.27835	1.03093	0	0												53	13142			148.571	48.924	176	0	255	2421.52	2279.34	0.557	213.506	2390	2164	107.162	94.88	2.377	0.421	0.885	0	255	261.068	1		48.924
			0	6.25	91.4062	2.34375	0	0	0	0												54	5122			96.83	47.973	0	0	223	3098.09	2232.57	0.685	111.83	3071	2275	58.158	71.786	1.682	0.594	0.903	0	255	920.169	1		47.973
			0	1.92308	51.9231	42.3077	3.84615	0	0	0												55	6751			103.49	54.348	0	0	247	2859.78	2261.76	0.65	133.869	2813	2213	131.669	68.467	2.19	0.457	0.892	0	255	685.134	1		54.348
			0	0	35.6322	63.2184	1.14943	0	0	0												56	4178			140.754	63.414	0	0	255	836.202	2246.3	0.838	90.427	797	2268	29.116	66.611	1.357	0.737	0.962	0	255	1344.66		1		63.414
																						57	13193			134.158	44.501	112	0	255	2589.89	2340.23	0.53	226.491	2536	2227	109.875	97.46	2.42	0.413	0.883	0	255	440.035	1		44.501
																						58	7002			131.275	51.436	0	0	255	2245.09	2311.58	0.568	165.738	2230	2239	102.191	58	2.993	0.334	0.937	0	255	145.399	1		51.436
																						59	9298			141.591	49.834	0	0	255	867.233	2310.93	0.54	172.905	806	2362	41.248	76.126	2.375	0.421	0.883	0	255	1318.41		1		49.834
																						60	10494			146.086	55.479	0	0	255	1355.66	2321.77	0.813	140.943	1330	2385	74.781	105.336	1.309	0.764	0.957	0	255	835.451	1		55.479
																						61	7271			95.722	50.971	0	0	255	2149.78	2346.77	0.631	157.889	2124	2417	69.614	63.921	2.409	0.415	0.952	0	255	167.493	1		50.971
																						62	4937			111.758	47.527	0	0	238	2017.98	2397.34	0.528	142.706	2007	2326	98.868	51	3.007	0.333	0.898	0	255	269.147	1		47.527
																						63	5395			120.425	42.22	0	0	230	2864	2393.14	0.806	96.208	2832	2431	69.305	83.702	1.131	0.884	0.952	0	255	716.526	1		42.22
																						64	6075			140.545	62.187	0	0	255	1339.32	2468.19	0.716	119.05	1326	2530	79.351	83.102	1.385	0.722	0.93	0	255	887.443	1		62.187
																						65	145			150.241	25.832	151	75	209	2350.46	2422.8	1	14.765	2347	2416	118.301	13	1	1	0.96	0	255	295.505	1		25.832
																						66	10022			151.374	53.917	0	0	255	2217.57	2500.18	0.547	172.256	2164	2423	105.489	95.213	1.759	0.569	0.869	0	255	320.561	1		53.917
																						67	6985			117.143	48.066	0	0	242	2020.27	2535.61	0.436	152.765	1995	2614	70.498	75.868	2.326	0.43	0.769	0	255	387.821	1		48.066
																						68	4790			140.134	53.003	0	0	255	1587.1	2591.5	0.493	113.741	1536	2633	57.567	70.122	1.573	0.636	0.817	0	255	720.057	1		53.003
																						69	3567			125.85	53.781	0	0	241	2597.39	2635.74	0.45	125.936	2594	2582	100.061	41.267	3.825	0.261	0.867	0	255	617.045	1		53.781
																						70	4803			113.278	39.637	0	0	221	3270.99	2617.75	0.791	91.302	3236	2588	151.189	69.609	1.261	0.793	0.958	0	255	1175.46		1		39.637
																						71	6131			125.361	37.358	137	0	210	3127.55	2660.9	0.512	138.571	3078	2597	120.822	69.501	2.017	0.496	0.842	0	255	1062.35		1		37.358
																						72	10335			148.725	65.025	255	0	255	988.199	2659.52	0.497	150.416	926	2604	111.448	109.65	1.344	0.744	0.837	0	255	1283.31		1		65.025
																						73	15203			157.861	55.324	0	0	255	2297.56	2670	0.614	176.785	2210	2639	160.848	138.942	1.067	0.937	0.872	0	255	502.213	1		55.324
																						74	11280			144.38	38.994	146	0	255	2398.2	2727.95	0.534	183.448	2405	2632	97.202	109.806	1.812	0.552	0.822	0	255	588.274	1		38.994
																						75	5574			136.225	48.968	0	0	255	1987.59	2683.61	0.712	115.879	1937	2659	158.749	70.946	1.665	0.601	0.914	0	255	537.095	1		48.968
																						76	3998			140.192	55.619	0	0	255	2660.46	2688.49	0.721	94.021	2637	2733	66.161	56.263	1.749	0.572	0.926	0	255	698.657	1		55.619
																						77	7397			125.389	46.359	0	0	228	3078.73	2781.81	0.67	130.648	3072	2847	84.289	78.62	1.744	0.573	0.905	0	255	1081.12		1		46.359
																						78	7199			145.514	50.914	0	0	255	1894.76	2844.01	0.837	104.403	1876	2896	69.829	94	1.044	0.958	0.957	0	255	720.659	1		50.914
																						79	10699			155.314	50.425	0	0	255	2222.16	2919.7	0.623	176.59	2203	2834	103.092	89.242	2.284	0.438	0.906	0	255	739.035	1		50.425
																						80	10544			105.515	55.781	0	0	255	2815.28	2922.5	0.755	143.809	2768	2874	143.768	103.759	1.33	0.752	0.938	0	255	976.18		1		55.781
																						81	5841			147.124	62.909	0	0	255	595.141	2911.91	0.628	118.828	558	2952	43.636	75.845	1.451	0.689	0.86	0	255	1744.28		1		62.909
																						82	17056			127.838	57.942	0	0	255	1448.35	3002.47	0.404	255.783	1385	3093	48.645	111.723	2.905	0.344	0.725	0	255	1098.92		1		57.942
																						83	17837			132.187	49.13	0	0	255	2051.59	3020.31	0.454	280.401	2005	2897	103.194	103.734	3.121	0.32	0.836	0	255	848.074	1		49.13
																						84	8756			129.6	47.74	0	0	245	2785.35	3038.11	0.634	151.921	2764	2962	106.049	88.199	1.718	0.582	0.919	0	255	1048.98		1		47.74
																						85	10530			161.828	57.374	255	0	255	1117.63	3043.08	0.51	157.08	1067	2976	114.444	112.383	1.305	0.766	0.823	0	255	1367.04		1		57.374
																						86	7447			134.945	53.875	0	0	255	2649.43	3053.26	0.599	134.837	2656	3123	83.613	93.593	1.54	0.649	0.867	0	255	990.082		1		53.875
																						87	7324			124.496	42.416	141	0	247	2635.64	3208.78	0.509	172.699	2599	3127	104.76	56.629	3.389	0.295	0.883	0	255	1123.69		1		42.416
																						88	6468			89.027	58.972	0	0	255	2822.87	3254.64	0.606	130.736	2776	3202	119.31	78.763	1.482	0.675	0.871	0	255	1250.96		1		58.972
																						89	6421			127.136	66.569	0	0	255	1351.92	3286.55	0.628	140.943	1329	3216	105.219	61.293	2.514	0.398	0.921	0	255	1380.15		1		66.569
																						90	11074			65.973	45.2	0	0	209	2948.44	3277.78	0.704	143.562	2878	3245	169.16	120.683	1.12	0.893	0.898	0	255	1338.84		1		45.2
																						91	15488			140.813	50.13	0	0	255	2080.34	3347.33	0.519	199.462	2038	3254	116.18	126.192	1.777	0.563	0.83	0	255	1169.62		1		50.13
																						92	4725			109.274	55.688	0	0	255	2550.95	3341.9	0.684	105.683	2503	3312	145.408	63.256	1.91	0.524	0.889	0	255	1218.07		1		55.688
																						93	4805			117.403	47.14	0	0	252	2623.91	3362.1	0.616	123.167	2600	3417	66.557	57.718	2.22	0.451	0.909	0	255	1261.16		1		47.14
																						94	10452			123.296	50.259	0	0	255	2458.61	3424.24	0.516	198.64	2435	3329	103.686	86.5	2.477	0.404	0.861	0	255	1273.35		1		50.259
																						95	4801			130.554	38.776	137	0	245	2635.19	3454.56	0.788	102.956	2585	3453	7.815	63	1.572	0.636	0.959	0	255	1351.84		1		38.776
																						96	8413			149.133	47.792	135	0	255	1426.76	3534.2	0.567	162.364	1413	3466	97.431	79.692	2.229	0.449	0.88	0	255	1547.6		1		47.792
																						97	4440			117.023	48.62	0	0	229	2438.24	3536.17	0.626	109.11	2423	3479	107.605	57.43	2.074	0.482	0.882	0	255	1378.79		1		48.62
																																		Feret	Feret (um)	bin (um)
																																		14.765	2.29891	0
																																		81.394	12.673	10
																																		82.879	12.9043	20
																																		85.633	13.3331	30
																																		90.427	14.0795	40
																																		91.302	14.2157	50
																																		94.021	14.6391	60
																																		96.208	14.9796	70
																																		98.494	15.3355	80
																																		99.403	15.477	90
																																		102.956	16.0302	100
																																		103.16	16.062
																																		104.403	16.2555	Bin	Frequency	%freq
																																		105.683	16.4548	0	0	0
																																		106.738	16.6191	10	1	1.03093
																																		109.11	16.9884	20	39	40.2062
																																		111.647	17.3834	30	47	48.4536
																																		111.83	17.4119	40	9	9.27835
																																		112.614	17.534	50	1	1.03093
																																		112.872	17.5742	60	0	0
																																		113.741	17.7095	70	0	0
																																		114.018	17.7526	80	0	0
																																		114.547	17.835	90	0	0
																																		115.879	18.0424	100	0	0
																																		116.387	18.1215	More	0
																																		117.239	18.2541
																																		118.828	18.5015
																																		119.05	18.5361
																																		121.696	18.9481
																																		121.84	18.9705
																																		123.167	19.1771
																																		124.04	19.313
																																		125.936	19.6082
																																		126.016	19.6207
																																		126.143	19.6405
																																		126.321	19.6682
																																		127.413	19.8382
																																		127.581	19.8644
																																		127.883	19.9114
																																		127.906	19.915
																																		128.969	20.0805
																																		130.648	20.3419
																																		130.736	20.3556
																																		131.244	20.4347
																																		133.869	20.8434
																																		134.837	20.9941
																																		135.104	21.0357
																																		138.571	21.5755
																																		139.054	21.6507
																																		139.517	21.7228
																																		140.943	21.9448
																																		140.943	21.9448
																																		142.706	22.2193
																																		143.178	22.2928
																																		143.562	22.3526
																																		143.809	22.3911
																																		144.838	22.5513
																																		145.774	22.697
																																		145.836	22.7067
																																		146.322	22.7823
																																		147.054	22.8963
																																		150.416	23.4198
																																		150.801	23.4797
																																		151.921	23.6541
																																		152.765	23.7855
																																		155.332	24.1852
																																		157.08	24.4574
																																		157.889	24.5833
																																		158.114	24.6183
																																		159.201	24.7876
																																		160.59	25.0039
																																		161.941	25.2142
																																		162.364	25.2801
																																		162.936	25.3691
																																		165.215	25.724
																																		165.327	25.7414
																																		165.738	25.8054
																																		169.673	26.4181
																																		172.256	26.8203
																																		172.699	26.8892
																																		172.905	26.9213
																																		173.277	26.9792
																																		176.59	27.4951
																																		176.785	27.5254
																																		179.287	27.915
																																		183.448	28.5629
																																		191.69	29.8461
																																		198.64	30.9282
																																		199.462	31.0562
																																		203.806	31.7326
																																		213.506	33.2429
																																		215.114	33.4932
																																		218.762	34.0612
																																		219.713	34.2093
																																		226.491	35.2646
																																		255.783	39.8254
																																		280.401	43.6584
																						229	2553			112.283	46.612	99	0	254	629.313	1514.31	0.777	79.398	601	1487	139.086	41.719	1.884	0.531	0.957	0	255	1687.66		1		46.612
																						230	1019			99.837	35.736	79	0	193	1212.51	1516.05	0.863	41.231	1202	1534	67.166	31.625	1.3	0.769	0.944	0	255	1173.92		1		35.736
																						231	2172			99.923	35.347	95	0	205	1101.93	1552.82	0.79	70.292	1080	1580	50.194	44.033	1.631	0.613	0.946	0	255	1247.6		1		35.347
																						232	1299			92.158	33.184	76	0	212	1159.39	1547.74	0.611	65.803	1128	1559	16.783	27.239	2.687	0.372	0.905	0	255	1201.01		1		33.184
																						233	803			109.905	28.514	108	29	184	900.589	1552.75	0.942	36.892	886	1563	32.829	30.406	1.149	0.87	0.97	0	255	1425.13		1		28.514
																						234	1217			105.915	23.606	111	20	174	947.99	1560.5	0.796	53	926	1547	148.109	31.05	1.687	0.593	0.943	0	255	1379.24		1		23.606
[truncated: 93 more columns]

## Sheet: ANOVA
Cells/area
	A	B	C	D			1wPBS	1wATRA	2wPBS	2wATRA
A		0.0001116	0.0004871	0.03198		1wPBS		***	***	*
B	8.396		6.457e-08	1.791e-06		1wATRA			***	***
C	7.312	15.04		0.3593		2wPBS				ns
D	4.371	11.78	2.394			2wATRA
PBS vs Plipo vs Clod lipo
	A	B	C				1wPBS	1wPLipo	1wClodLipo
A		0.9991	0.0005182			1wPBS		ns	***
B	0.05795		0.00172			1wPLipo			**
C	8.078	6.881				1wClodLipo

## Sheet: Iba counts
Cell counting transverse optic nerve
Iba1
section	Control	1w RON Crush PBS	1w RON Crush ATRA
lam9 1200um	25	10	238
lam15 900um	28	14	209
1128um	20	41	104
984um	25	55	247
Average	24.5	30	199.5
ST Dev	3.31662	18.7216	56.8968
St error	2.34521	10.8089	32.8494
