# Supplementary material for: Retinoic acid treatment recruits macrophages and increases axonal regeneration after optic nerve injury in the frog Rana pipiens
Source: PLoS One. 2021 Nov 5;16(11):e0255196. doi: 10.1371/journal.pone.0255196 (PMC8570512; doi:10.1371/journal.pone.0255196)
Supplement: S2 Table — (XLSX) [file pone.0255196.s002.xlsx]

## Sheet: PBS
							Section means
						ax/nerve section		ax/nerve section
N1	N1 lam 10 sec 2.tif (green) overlay.tif
						81.2931
	N1 lam 17 sec 1b.tif (green) overlay.tif
						114		97.6466
N2	N2 lam 8 sec 1.tif (green) overlay.tif
						81		81
N3	N3 lam 8 sec 1.tif (green) overlay.tif
						88
	N3 lam 8 sec 3.tif (green) overlay.tif
						74		81
N4	N4 lam 6 sec 1.tif (green) overlay.tif
						86
	N4 lam 6 sec 2.tif (green) overlay.tif
						71		78.5
N5	2015 1 PBS DMSO slide 1 section 5 LZW compressed flattened.tif (green) overlay.tif
						89.8364
	2015 1 PBS DMSO slide 3 section 15 projection flattened.tif (green) overlay.tif
						77		83.4182

## Sheet: ATRA
						ax/nerve section		ax/nerve section
N1	N1 lam 7 sec 3.tif (green) overlay.tif
						120		120
N2	N2 lam 12 sec 1.tif (green) overlay.tif
						108
	N2 lam 14 sec 1.tif (green) overlay.tif
						107
	N2 lam 15 sec 1.tif (green) overlay.tif
						106		107
N3	N3 lam 2 sec 2.tif (green) overlay.tif
						150		150
N4	N4 lam 7 sec 4.tif (green) overlay.tif
						122		122
N5	N5 lam 11 sec 1.tif (green) overlay.tif
						112.105		112.105
N6	2015 1 ATRA slide 5 section 5 LZW compressed flattened.tif (green) overlay.tif
						123
	2015 1 ATRA slide 6 section 9 projection flattened.tif (green) overlay.tif
						142		132.5
N7	2015 2 ATRA Slide 1 section 1 projection flattened.tif (green) overlay.tif
						141
	2015 2 ATRA Slide 8 section 9 LZW compressed flattened.tif (green) overlay.tif
						151		146
N8	N0 lam 6 sec 2.tif (green) overlay.tif
						145		145

## Sheet: CLO
						ax/nerve section		ax/nerve section
N1	N1 lam5 sec 1.tif (green) overlay.tif
						55
	N1 lam5 sec 3.tif (green) overlay.tif
						65
	N1 lam8 sec 1.tif (green) overlay.tif
						62		63.5
N2	N2 lam6 sec 1.tif (green) overlay.tif
						60
	N2 lam6 sec 3.tif (green) overlay.tif
						57		58.5
N3	N3 lam11 sec 1.tif (green) overlay.tif
						60		60
N4	N4 lam9 sec 2.tif (green) overlay.tif
						46
	N4 lam11 sec 1.tif (green) overlay.tif
						56		51

## Sheet: CLO ATRA
						ax/nerve section		ax/nerve section
N1	N1 lam 6 sec 1.tif (green) overlay.tif
						102
	N1 lam 6 sec 2.tif (green) overlay.tif
						61		81.5
N2	N2 lam 9 sec 1.tif (green) overlay.tif
						81		81
N3	N3 lam 12 sec 1.tif (green) overlay.tif
						73
	N3 lam 12 sec 3.tif (green) overlay.tif
						86		79.5
N4	N4 lam 10 sec 2.tif (green) overlay.tif
						74
	N4 lam 12 sec 2.tif (green) overlay.tif
						104		89

## Sheet: stats
	PBS	ATRA	CLO	CLO ATRA
	97.6466	120	63.5	81.5
	81	107	58.5	81
	81	150	60	79.5
	78.5	122	51	89
	83.4182	112.105
		132.5
		146
		145
		PBS	ATRA	CLO	CLO ATRA
	PBS		1.666e-05	0.01869	0.9978
	ATRA	9.63		8.819e-08	2.772e-05
	CLO	4.713	14.13		0.03735
	CLO ATRA	0.2547	9.244	4.229
		PBS	ATRA	CLO	CLO ATRA
	PBS		***	*	ns
	ATRA			***	***
	CLO				*
	CLO ATRA
